# Supplementary material for: Prevalence of hepatitis B and C virus infections in Lao People’s Democratic Republic: The first national population-based cross-sectional survey
Source: PLoS One. 2022 Dec 30;17(12):e0278933. doi: 10.1371/journal.pone.0278933 (PMC9803141; doi:10.1371/journal.pone.0278933)
Supplement: S1 Table — This includes age, sex, residential area, HBsAg, and anti-HCV antibody test results. (XLSX) [file pone.0278933.s001.xlsx]

## Sheet: Sheet1
No	region	province2	district2	ref_age	sex	HBsAg	HCVAb
1	central	Vientiane C	Naxaithong	1	2	neg	neg
2	central	Vientiane C	Naxaithong	1	1	neg	neg
3	central	Vientiane C	Naxaithong	2	2	neg	neg
4	central	Vientiane C	Naxaithong	2	2	neg	neg
5	central	Vientiane C	Naxaithong	2	2	neg	neg
6	central	Vientiane C	Naxaithong	2	2	neg	neg
7	central	Vientiane C	Naxaithong	1	2	neg	neg
8	central	Vientiane C	Naxaithong	34	2	neg	neg
9	central	Vientiane C	Naxaithong	31	2	neg	neg
10	central	Vientiane C	Naxaithong	33	2	neg	neg
11	central	Vientiane C	Naxaithong	30	2	neg	neg
12	central	Vientiane C	Naxaithong	25	2	pos	neg
13	central	Vientiane C	Naxaithong	32	2	neg	neg
14	central	Vientiane C	Naxaithong	30	2	neg	neg
15	central	Vientiane C	Naxaithong	25	2	pos	neg
16	central	Vientiane C	Naxaithong	34	1	neg	neg
17	central	Vientiane C	Naxaithong	35	1	pos	neg
18	central	Vientiane C	Naxaithong	39	1	neg	neg
19	central	Vientiane C	Naxaithong	30	1	neg	neg
20	central	Vientiane C	Naxaithong	29	1	neg	neg
21	central	Vientiane C	Naxaithong	35	1	pos	neg
22	central	Vientiane C	Naxaithong	35	1	neg	neg
23	central	Vientiane C	Naxaithong	31	1	neg	neg
24	central	Vientiane C	Naxaithong	8	2	neg	neg
25	central	Vientiane C	Naxaithong	7	1	neg	neg
26	central	Vientiane C	Naxaithong	7	1	neg	neg
27	central	Vientiane C	Naxaithong	9	1	neg	neg
28	central	Vientiane C	Naxaithong	8	1	neg	neg
29	central	Vientiane C	Naxaithong	8	1	neg	neg
30	central	Vientiane C	Naxaithong	16	1	neg	neg
31	central	Vientiane C	Naxaithong	15	1	neg	neg
32	central	Vientiane C	Naxaithong	18	2	neg	neg
33	central	Vientiane C	Naxaithong	19	2	neg	neg
34	central	Vientiane C	Naxaithong	19	2	neg	neg
35	central	Vientiane C	Naxaithong	15	2	neg	neg
36	central	Vientiane C	Naxaithong	43	2	neg	neg
37	central	Vientiane C	Naxaithong	45	2	neg	neg
38	central	Vientiane C	Naxaithong	57	1	neg	neg
39	central	Vientiane C	Naxaithong	54	2	neg	neg
40	central	Vientiane C	Naxaithong	48	2	neg	neg
41	central	Vientiane C	Naxaithong	50	2	neg	neg
42	central	Vientiane C	Naxaithong	1	2	neg	neg
43	central	Vientiane C	Naxaithong	1	2	neg	neg
44	central	Vientiane C	Naxaithong	2	1	neg	neg
45	central	Vientiane C	Naxaithong	1	1	neg	neg
46	central	Vientiane C	Naxaithong	1	2	neg	neg
47	central	Vientiane C	Naxaithong	1	2	neg	neg
48	central	Vientiane C	Naxaithong	1	2	neg	neg
49	central	Vientiane C	Naxaithong	1	2	neg	neg
50	central	Vientiane C	Naxaithong	31	2	neg	neg
51	central	Vientiane C	Naxaithong	39	2	neg	neg
52	central	Vientiane C	Naxaithong	29	2	neg	neg
53	central	Vientiane C	Naxaithong	33	2	neg	neg
54	central	Vientiane C	Naxaithong	29	2	neg	neg
55	central	Vientiane C	Naxaithong	31	2	neg	neg
56	central	Vientiane C	Naxaithong	36	2	neg	neg
57	central	Vientiane C	Naxaithong	35	2	neg	neg
58	central	Vientiane C	Naxaithong	34	1	neg	neg
59	central	Vientiane C	Naxaithong	44	1	neg	neg
60	central	Vientiane C	Naxaithong	32	1	neg	neg
61	central	Vientiane C	Naxaithong	38	1	neg	neg
62	central	Vientiane C	Naxaithong	31	1	neg	neg
63	central	Vientiane C	Naxaithong	35	1	neg	neg
64	central	Vientiane C	Naxaithong	38	1	neg	neg
65	central	Vientiane C	Naxaithong	45	1	neg	neg
66	central	Vientiane C	Naxaithong	8	1	neg	neg
67	central	Vientiane C	Naxaithong	5	1	neg	neg
68	central	Vientiane C	Naxaithong	9	2	neg	neg
69	central	Vientiane C	Naxaithong	12	2	neg	neg
70	central	Vientiane C	Naxaithong	10	1	neg	neg
71	central	Vientiane C	Naxaithong	13	1	pos	neg
72	central	Vientiane C	Naxaithong	17	2	neg	neg
73	central	Vientiane C	Naxaithong	17	2	neg	neg
74	central	Vientiane C	Naxaithong	15	2	neg	neg
75	central	Vientiane C	Naxaithong	15	2	neg	neg
76	central	Vientiane C	Naxaithong	16	2	neg	neg
77	central	Vientiane C	Naxaithong	16	2	neg	neg
78	central	Vientiane C	Naxaithong	42	2	neg	neg
79	central	Vientiane C	Naxaithong	45	2	neg	neg
80	central	Vientiane C	Naxaithong	56	2	neg	neg
81	central	Vientiane C	Naxaithong	58	1	neg	neg
82	central	Vientiane C	Naxaithong	55	2	neg	neg
83	central	Vientiane C	Naxaithong	58	1	neg	pos
84	central	Vientiane C	Xaythany	1	1	neg	neg
85	central	Vientiane C	Xaythany	2	1	pos	neg
86	central	Vientiane C	Xaythany	1	1	neg	neg
87	central	Vientiane C	Xaythany	2	2	neg	neg
88	central	Vientiane C	Xaythany	1	1	neg	neg
89	central	Vientiane C	Xaythany	2	2	neg	neg
90	central	Vientiane C	Xaythany	1	2	neg	neg
91	central	Vientiane C	Xaythany	33	2	neg	neg
92	central	Vientiane C	Xaythany	24	2	neg	neg
93	central	Vientiane C	Xaythany	21	2	neg	neg
94	central	Vientiane C	Xaythany	22	2	pos	neg
95	central	Vientiane C	Xaythany	40	2	pos	neg
96	central	Vientiane C	Xaythany	23	2	neg	neg
97	central	Vientiane C	Xaythany	24	2	neg	neg
98	central	Vientiane C	Xaythany	19	2	neg	neg
99	central	Vientiane C	Xaythany	34	1	neg	neg
100	central	Vientiane C	Xaythany	29	1	neg	neg
101	central	Vientiane C	Xaythany	21	1	pos	neg
102	central	Vientiane C	Xaythany	54	1	neg	neg
103	central	Vientiane C	Xaythany	45	1	neg	neg
104	central	Vientiane C	Xaythany	25	1	neg	neg
105	central	Vientiane C	Xaythany	31	1	neg	neg
106	central	Vientiane C	Xaythany	31	1	neg	neg
107	central	Vientiane C	Xaythany	5	1	neg	neg
108	central	Vientiane C	Xaythany	10	1	neg	neg
109	central	Vientiane C	Xaythany	5	1	neg	neg
110	central	Vientiane C	Xaythany	10	1	neg	neg
111	central	Vientiane C	Xaythany	13	2	neg	neg
112	central	Vientiane C	Xaythany	10	2	neg	neg
113	central	Vientiane C	Xaythany	19	2	neg	neg
114	central	Vientiane C	Xaythany	18	2	neg	neg
115	central	Vientiane C	Xaythany	17	1	neg	neg
116	central	Vientiane C	Xaythany	15	2	neg	neg
117	central	Vientiane C	Xaythany	15	1	neg	neg
118	central	Vientiane C	Xaythany	15	2	neg	neg
119	central	Vientiane C	Xaythany	59	1	neg	pos
120	central	Vientiane C	Xaythany	49	1	neg	neg
121	central	Vientiane C	Xaythany	44	2	neg	neg
122	central	Vientiane C	Xaythany	50	2	neg	neg
123	central	Vientiane C	Xaythany	44	2	neg	pos
124	central	Vientiane C	Xaythany	40	2	neg	pos
125	central	Vientiane C	Xaythany	2	1	neg	neg
126	central	Vientiane C	Xaythany	2	1	neg	neg
127	central	Vientiane C	Xaythany	1	1	neg	neg
128	central	Vientiane C	Xaythany	2	1	neg	neg
129	central	Vientiane C	Xaythany	1	1	neg	neg
130	central	Vientiane C	Xaythany	2	2	neg	neg
131	central	Vientiane C	Xaythany	1	1	neg	neg
132	central	Vientiane C	Xaythany	1	1	neg	neg
133	central	Vientiane C	Xaythany	24	2	neg	neg
134	central	Vientiane C	Xaythany	31	2	neg	neg
135	central	Vientiane C	Xaythany	28	2	neg	neg
136	central	Vientiane C	Xaythany	38	2	pos	neg
137	central	Vientiane C	Xaythany	23	2	neg	neg
138	central	Vientiane C	Xaythany	18	2	neg	neg
139	central	Vientiane C	Xaythany	34	2	neg	neg
140	central	Vientiane C	Xaythany	17	2	pos	neg
141	central	Vientiane C	Xaythany	32	1	neg	neg
142	central	Vientiane C	Xaythany	52	1	neg	neg
143	central	Vientiane C	Xaythany	45	1	neg	neg
144	central	Vientiane C	Xaythany	45	1	neg	neg
145	central	Vientiane C	Xaythany	31	1	neg	neg
146	central	Vientiane C	Xaythany	27	1	neg	neg
147	central	Vientiane C	Xaythany	31	1	neg	neg
148	central	Vientiane C	Xaythany	22	1	neg	neg
149	central	Vientiane C	Xaythany	11	1	neg	neg
150	central	Vientiane C	Xaythany	13	2	neg	neg
151	central	Vientiane C	Xaythany	14	2	neg	neg
152	central	Vientiane C	Xaythany	6	2	neg	neg
153	central	Vientiane C	Xaythany	38	1	neg	neg
154	central	Vientiane C	Xaythany	11	1	neg	neg
155	central	Vientiane C	Xaythany	37	1	pos	neg
156	central	Vientiane C	Xaythany	36	2	neg	neg
157	central	Vientiane C	Xaythany	15	1	neg	neg
158	central	Vientiane C	Xaythany	40	1	neg	neg
159	central	Vientiane C	Xaythany	18	1	neg	neg
160	central	Vientiane C	Xaythany	45	1	neg	neg
161	central	Vientiane C	Xaythany	33	2	neg	neg
162	central	Vientiane C	Xaythany	71	1	neg	neg
163	central	Vientiane C	Xaythany	78	2	neg	neg
164	central	Vientiane C	Xaythany	55	2	neg	neg
165	central	Vientiane C	Parkngum	2	1	neg	neg
166	central	Vientiane C	Parkngum	2	1	neg	neg
167	central	Vientiane C	Parkngum	2	2	neg	neg
168	central	Vientiane C	Parkngum	1	1	neg	neg
169	central	Vientiane C	Parkngum	1	2	neg	neg
170	central	Vientiane C	Parkngum	2	1	neg	neg
171	central	Vientiane C	Parkngum	2	2	neg	neg
172	central	Vientiane C	Parkngum	1	2	neg	neg
173	central	Vientiane C	Parkngum	23	2	neg	neg
174	central	Vientiane C	Parkngum	35	2	neg	neg
175	central	Vientiane C	Parkngum	28	2	neg	neg
176	central	Vientiane C	Parkngum	26	2	neg	neg
177	central	Vientiane C	Parkngum	21	2	neg	neg
178	central	Vientiane C	Parkngum	40	2	neg	neg
179	central	Vientiane C	Parkngum	37	2	neg	neg
180	central	Vientiane C	Parkngum	25	2	neg	neg
181	central	Vientiane C	Parkngum	22	1	neg	neg
182	central	Vientiane C	Parkngum	41	1	neg	neg
183	central	Vientiane C	Parkngum	35	1	neg	pos
184	central	Vientiane C	Parkngum	30	1	neg	neg
185	central	Vientiane C	Parkngum	28	1	neg	neg
186	central	Vientiane C	Parkngum	39	1	neg	neg
187	central	Vientiane C	Parkngum	35	1	neg	neg
188	central	Vientiane C	Parkngum	31	1	neg	neg
189	central	Vientiane C	Parkngum	5	1	neg	neg
190	central	Vientiane C	Parkngum	7	2	neg	neg
191	central	Vientiane C	Parkngum	5	1	neg	neg
192	central	Vientiane C	Parkngum	7	1	neg	neg
193	central	Vientiane C	Parkngum	5	1	neg	neg
194	central	Vientiane C	Parkngum	5	1	neg	neg
195	central	Vientiane C	Parkngum	15	2	neg	neg
196	central	Vientiane C	Parkngum	15	2	neg	neg
197	central	Vientiane C	Parkngum	19	2	neg	neg
198	central	Vientiane C	Parkngum	17	2	neg	neg
199	central	Vientiane C	Parkngum	17	2	neg	neg
200	central	Vientiane C	Parkngum	16	2	neg	neg
201	central	Vientiane C	Parkngum	46	2	neg	neg
202	central	Vientiane C	Parkngum	50	2	neg	neg
203	central	Vientiane C	Parkngum	42	2	neg	neg
204	central	Vientiane C	Parkngum	52	2	neg	neg
205	central	Vientiane C	Parkngum	74	1	neg	neg
206	central	Vientiane C	Parkngum	47	1	neg	neg
207	central	Vientiane C	Parkngum	1	0	neg	neg
208	central	Vientiane C	Parkngum	1	1	neg	neg
209	central	Vientiane C	Parkngum	1	2	neg	neg
210	central	Vientiane C	Parkngum	1	2	neg	neg
211	central	Vientiane C	Parkngum	1	2	neg	neg
212	central	Vientiane C	Parkngum	1	2	neg	neg
213	central	Vientiane C	Parkngum	2	2	neg	neg
214	central	Vientiane C	Parkngum	39	2	neg	neg
215	central	Vientiane C	Parkngum	31	2	neg	neg
216	central	Vientiane C	Parkngum	27	2	neg	neg
217	central	Vientiane C	Parkngum	27	2	neg	neg
218	central	Vientiane C	Parkngum	26	2	neg	neg
219	central	Vientiane C	Parkngum	29	2	neg	neg
220	central	Vientiane C	Parkngum	28	2	neg	neg
221	central	Vientiane C	Parkngum	35	2	neg	neg
222	central	Vientiane C	Parkngum	40	1	neg	neg
223	central	Vientiane C	Parkngum	35	1	neg	neg
224	central	Vientiane C	Parkngum	30	1	pos	neg
225	central	Vientiane C	Parkngum	27	1	neg	neg
226	central	Vientiane C	Parkngum	27	1	neg	neg
227	central	Vientiane C	Parkngum	35	1	neg	neg
228	central	Vientiane C	Parkngum	34	1	neg	neg
229	central	Vientiane C	Parkngum	28	1	neg	neg
230	central	Vientiane C	Parkngum	6	1	neg	neg
231	central	Vientiane C	Parkngum	12	1	neg	neg
232	central	Vientiane C	Parkngum	10	1	neg	neg
233	central	Vientiane C	Parkngum	8	2	neg	neg
234	central	Vientiane C	Parkngum	6	2	neg	neg
235	central	Vientiane C	Parkngum	14	2	neg	neg
236	central	Vientiane C	Parkngum	15	1	neg	neg
237	central	Vientiane C	Parkngum	15	1	neg	neg
238	central	Vientiane C	Parkngum	17	1	neg	neg
239	central	Vientiane C	Parkngum	15	1	neg	neg
240	central	Vientiane C	Parkngum	15	2	neg	neg
241	central	Vientiane C	Parkngum	15	2	neg	neg
242	central	Vientiane C	Parkngum	44	1	neg	neg
243	central	Vientiane C	Parkngum	74	2	neg	neg
244	central	Vientiane C	Parkngum	49	2	neg	neg
245	central	Vientiane C	Parkngum	63	2	neg	neg
246	central	Vientiane C	Parkngum	49	2	neg	neg
247	central	Vientiane C	Parkngum	54	2	neg	neg
248	north	Oudomxay	Xay	1	2	neg	neg
249	north	Oudomxay	Xay	1	1	neg	neg
250	north	Oudomxay	Xay	2	1	neg	neg
251	north	Oudomxay	Xay	1	1	neg	neg
252	north	Oudomxay	Xay	1	2	neg	neg
253	north	Oudomxay	Xay	2	2	neg	neg
254	north	Oudomxay	Xay	1	1	neg	neg
255	north	Oudomxay	Xay	2	2	neg	neg
256	north	Oudomxay	Xay	30	2	neg	neg
257	north	Oudomxay	Xay	26	2	neg	neg
258	north	Oudomxay	Xay	26	2	neg	neg
259	north	Oudomxay	Xay	23	2	neg	neg
260	north	Oudomxay	Xay	30	2	neg	neg
261	north	Oudomxay	Xay	31	2	neg	neg
262	north	Oudomxay	Xay	26	2	neg	neg
263	north	Oudomxay	Xay	25	2	neg	neg
264	north	Oudomxay	Xay	28	1	pos	neg
265	north	Oudomxay	Xay	29	1	neg	neg
266	north	Oudomxay	Xay	39	1	neg	neg
267	north	Oudomxay	Xay	26	1	neg	neg
268	north	Oudomxay	Xay	33	1	neg	neg
269	north	Oudomxay	Xay	38	1	neg	neg
270	north	Oudomxay	Xay	30	1	neg	neg
271	north	Oudomxay	Xay	28	1	pos	neg
272	north	Oudomxay	Xay	7	2	neg	neg
273	north	Oudomxay	Xay	6	1	neg	neg
274	north	Oudomxay	Xay	8	2	neg	neg
275	north	Oudomxay	Xay	12	1	neg	neg
276	north	Oudomxay	Xay	13	1	neg	neg
277	north	Oudomxay	Xay	5	5	neg	neg
278	north	Oudomxay	Xay	15	2	neg	neg
279	north	Oudomxay	Xay	18	2	neg	neg
280	north	Oudomxay	Xay	17	1	neg	neg
281	north	Oudomxay	Xay	18	1	neg	neg
282	north	Oudomxay	Xay	18	1	neg	neg
283	north	Oudomxay	Xay	17	1	neg	neg
284	north	Oudomxay	Xay	43	2	neg	neg
285	north	Oudomxay	Xay	45	1	neg	neg
286	north	Oudomxay	Xay	44	1	pos	neg
287	north	Oudomxay	Xay	48	2	pos	neg
288	north	Oudomxay	Xay	56	2	neg	neg
289	north	Oudomxay	Xay	53	2	neg	neg
290	north	Oudomxay	Xay	1	2	neg	neg
291	north	Oudomxay	Xay	1	1	neg	neg
292	north	Oudomxay	Xay	2	2	neg	neg
293	north	Oudomxay	Xay	1	2	neg	neg
294	north	Oudomxay	Xay	1	1	neg	neg
295	north	Oudomxay	Xay	1	2	neg	neg
296	north	Oudomxay	Xay	1	1	neg	neg
297	north	Oudomxay	Xay	23	2	neg	neg
298	north	Oudomxay	Xay	20	2	neg	neg
299	north	Oudomxay	Xay	21	2	neg	neg
300	north	Oudomxay	Xay	19	2	pos	neg
301	north	Oudomxay	Xay	18	2	neg	neg
302	north	Oudomxay	Xay	21	2	neg	neg
303	north	Oudomxay	Xay	21	2	pos	neg
304	north	Oudomxay	Xay	22	1	pos	neg
305	north	Oudomxay	Xay	23	1	pos	neg
306	north	Oudomxay	Xay	20	1	neg	neg
307	north	Oudomxay	Xay	19	1	neg	neg
308	north	Oudomxay	Xay	22	1	pos	neg
309	north	Oudomxay	Xay	27	1	neg	neg
310	north	Oudomxay	Xay	21	1	neg	neg
311	north	Oudomxay	Xay	14	2	neg	neg
312	north	Oudomxay	Xay	5	2	neg	neg
313	north	Oudomxay	Xay	10	2	neg	neg
314	north	Oudomxay	Xay	8	2	neg	neg
315	north	Oudomxay	Xay	8	1	neg	neg
316	north	Oudomxay	Xay	12	1	neg	neg
317	north	Oudomxay	Xay	19	2	neg	neg
318	north	Oudomxay	Xay	17	2	pos	neg
319	north	Oudomxay	Xay	18	1	pos	neg
320	north	Oudomxay	Xay	19	1	neg	neg
321	north	Oudomxay	Xay	18	1	pos	neg
322	north	Oudomxay	Xay	15	1	pos	neg
323	north	Oudomxay	Xay	65	1	neg	neg
324	north	Oudomxay	Xay	41	2	neg	neg
325	north	Oudomxay	Xay	54	2	neg	neg
326	north	Oudomxay	Xay	47	1	neg	neg
327	north	Oudomxay	Xay	54	2	neg	neg
328	north	Oudomxay	Xay	44	1	neg	neg
329	north	Luangprabang	Ngoi	1	1	neg	neg
330	north	Luangprabang	Ngoi	2	1	neg	neg
331	north	Luangprabang	Ngoi	1	2	neg	neg
332	north	Luangprabang	Ngoi	1	2	neg	neg
333	north	Luangprabang	Ngoi	2	1	neg	neg
334	north	Luangprabang	Ngoi	31	2	neg	neg
335	north	Luangprabang	Ngoi	27	2	neg	neg
336	north	Luangprabang	Ngoi	30	2	neg	neg
337	north	Luangprabang	Ngoi	29	2	neg	neg
338	north	Luangprabang	Ngoi	25	2	neg	neg
339	north	Luangprabang	Ngoi	38	1	neg	neg
340	north	Luangprabang	Ngoi	28	1	neg	neg
341	north	Luangprabang	Ngoi	30	1	neg	neg
342	north	Luangprabang	Ngoi	33	1	neg	neg
343	north	Luangprabang	Ngoi	27	1	neg	neg
344	north	Luangprabang	Ngoi	13	1	neg	neg
345	north	Luangprabang	Ngoi	9	2	neg	neg
346	north	Luangprabang	Ngoi	9	1	neg	neg
347	north	Luangprabang	Ngoi	9	1	neg	neg
348	north	Luangprabang	Ngoi	9	1	neg	neg
349	north	Luangprabang	Ngoi	10	2	neg	neg
350	north	Luangprabang	Ngoi	15	1	neg	neg
351	north	Luangprabang	Ngoi	16	2	neg	neg
352	north	Luangprabang	Ngoi	18	2	neg	neg
353	north	Luangprabang	Ngoi	15	1	neg	neg
354	north	Luangprabang	Ngoi	19	2	neg	neg
355	north	Luangprabang	Ngoi	18	2	neg	neg
356	north	Luangprabang	Ngoi	46	2	neg	neg
357	north	Luangprabang	Ngoi	52	1	neg	neg
358	north	Luangprabang	Ngoi	57	2	neg	neg
359	north	Luangprabang	Ngoi	46	2	neg	neg
360	north	Luangprabang	Ngoi	40	2	neg	neg
361	north	Luangprabang	Ngoi	47	2	neg	neg
362	north	Luangprabang	Ngoi	1	1	neg	neg
363	north	Luangprabang	Ngoi	1	2	neg	neg
364	north	Luangprabang	Ngoi	1	2	neg	neg
365	north	Luangprabang	Ngoi	1	1	neg	neg
366	north	Luangprabang	Ngoi	19	2	neg	neg
367	north	Luangprabang	Ngoi	20	2	neg	neg
368	north	Luangprabang	Ngoi	26	2	pos	neg
369	north	Luangprabang	Ngoi	16	2	neg	neg
370	north	Luangprabang	Ngoi	29	1	neg	neg
371	north	Luangprabang	Ngoi	22	1	pos	neg
372	north	Luangprabang	Ngoi	28	1	neg	neg
373	north	Luangprabang	Ngoi	22	1	neg	neg
374	north	Luangprabang	Ngoi	5	1	neg	neg
375	north	Luangprabang	Ngoi	14	1	neg	neg
376	north	Luangprabang	Ngoi	9	1	neg	neg
377	north	Luangprabang	Ngoi	13	2	neg	neg
378	north	Luangprabang	Ngoi	9	2	neg	neg
379	north	Luangprabang	Ngoi	12	2	neg	neg
380	north	Luangprabang	Ngoi	18	2	neg	neg
381	north	Luangprabang	Ngoi	17	2	neg	neg
382	north	Luangprabang	Ngoi	15	2	neg	neg
383	north	Luangprabang	Ngoi	17	1	pos	neg
384	north	Luangprabang	Ngoi	15	1	neg	neg
385	north	Luangprabang	Ngoi	15	2	neg	neg
386	north	Luangprabang	Ngoi	50	2	neg	neg
387	north	Luangprabang	Ngoi	40	1	neg	neg
388	north	Luangprabang	Ngoi	41	2	neg	neg
389	north	Luangprabang	Ngoi	43	1	pos	neg
390	north	Luangprabang	Ngoi	56	1	neg	neg
391	north	Luangprabang	Ngoi	40	1	neg	neg
392	north	Huaphan	Xiengkhor	1	1	neg	neg
393	north	Huaphan	Xiengkhor	2	1	neg	neg
394	north	Huaphan	Xiengkhor	1	1	neg	neg
395	north	Huaphan	Xiengkhor	2	2	neg	neg
396	north	Huaphan	Xiengkhor	1	2	neg	neg
397	north	Huaphan	Xiengkhor	1	1	neg	neg
398	north	Huaphan	Xiengkhor	31	2	neg	neg
399	north	Huaphan	Xiengkhor	19	2	neg	neg
400	north	Huaphan	Xiengkhor	31	2	neg	neg
401	north	Huaphan	Xiengkhor	22	2	neg	neg
402	north	Huaphan	Xiengkhor	18	2	neg	neg
403	north	Huaphan	Xiengkhor	16	2	neg	neg
404	north	Huaphan	Xiengkhor	31	1	neg	neg
405	north	Huaphan	Xiengkhor	26	1	pos	neg
406	north	Huaphan	Xiengkhor	27	1	neg	neg
407	north	Huaphan	Xiengkhor	23	1	neg	neg
408	north	Huaphan	Xiengkhor	23	1	neg	neg
409	north	Huaphan	Xiengkhor	8	1	neg	neg
410	north	Huaphan	Xiengkhor	10	2	neg	neg
411	north	Huaphan	Xiengkhor	8	2	neg	neg
412	north	Huaphan	Xiengkhor	8	2	neg	neg
413	north	Huaphan	Xiengkhor	9	2	neg	neg
414	north	Huaphan	Xiengkhor	6	1	neg	neg
415	north	Huaphan	Xiengkhor	16	1	neg	neg
416	north	Huaphan	Xiengkhor	18	2	neg	neg
417	north	Huaphan	Xiengkhor	16	2	neg	neg
418	north	Huaphan	Xiengkhor	17	1	neg	neg
419	north	Huaphan	Xiengkhor	16	2	neg	neg
420	north	Huaphan	Xiengkhor	16	2	neg	neg
421	north	Huaphan	Xiengkhor	49	2	neg	neg
422	north	Huaphan	Xiengkhor	48	2	neg	neg
423	north	Huaphan	Xiengkhor	44	1	neg	neg
424	north	Huaphan	Xiengkhor	46	1	neg	neg
425	north	Huaphan	Xiengkhor	47	2	neg	neg
426	north	Huaphan	Xiengkhor	45	2	neg	neg
427	north	Huaphan	Xiengkhor	2	1	neg	neg
428	north	Huaphan	Xiengkhor	2	1	neg	neg
429	north	Huaphan	Xiengkhor	2	1	neg	neg
430	north	Huaphan	Xiengkhor	2	1	neg	neg
431	north	Huaphan	Xiengkhor	1	1	neg	neg
432	north	Huaphan	Xiengkhor	1	2	neg	neg
433	north	Huaphan	Xiengkhor	2	2	neg	neg
434	north	Huaphan	Xiengkhor	1	2	neg	neg
435	north	Huaphan	Xiengkhor	22	2	neg	neg
436	north	Huaphan	Xiengkhor	22	2	neg	neg
437	north	Huaphan	Xiengkhor	19	2	neg	neg
438	north	Huaphan	Xiengkhor	37	2	neg	neg
439	north	Huaphan	Xiengkhor	28	2	neg	neg
440	north	Huaphan	Xiengkhor	24	2	neg	neg
441	north	Huaphan	Xiengkhor	20	2	neg	neg
442	north	Huaphan	Xiengkhor	22	2	neg	neg
443	north	Huaphan	Xiengkhor	27	1	neg	neg
444	north	Huaphan	Xiengkhor	25	1	neg	neg
445	north	Huaphan	Xiengkhor	27	1	pos	neg
446	north	Huaphan	Xiengkhor	34	1	neg	neg
447	north	Huaphan	Xiengkhor	30	1	neg	neg
448	north	Huaphan	Xiengkhor	36	1	pos	neg
449	north	Huaphan	Xiengkhor	26	1	neg	neg
450	north	Huaphan	Xiengkhor	25	1	neg	neg
451	north	Huaphan	Xiengkhor	6	1	neg	neg
452	north	Huaphan	Xiengkhor	5	2	neg	neg
453	north	Huaphan	Xiengkhor	10	10	neg	neg
454	north	Huaphan	Xiengkhor	11	2	neg	neg
455	north	Huaphan	Xiengkhor	8	2	neg	neg
456	north	Huaphan	Xiengkhor	5	1	neg	neg
457	north	Huaphan	Xiengkhor	18	1	neg	neg
458	north	Huaphan	Xiengkhor	18	2	neg	neg
459	north	Huaphan	Xiengkhor	15	2	neg	neg
460	north	Huaphan	Xiengkhor	15	1	neg	neg
461	north	Huaphan	Xiengkhor	19	1	neg	neg
462	north	Huaphan	Xiengkhor	18	1	neg	neg
463	north	Huaphan	Xiengkhor	57	1	neg	neg
464	north	Huaphan	Xiengkhor	44	2	pos	neg
465	north	Huaphan	Xiengkhor	51	2	neg	neg
466	north	Huaphan	Xiengkhor	56	2	neg	neg
467	north	Huaphan	Xiengkhor	40	2	neg	neg
468	north	Huaphan	Xiengkhor	49	1	neg	pos
469	north	Huaphan	Huameuang	1	2	neg	neg
470	north	Huaphan	Huameuang	1	2	neg	neg
471	north	Huaphan	Huameuang	1	1	neg	neg
472	north	Huaphan	Huameuang	1	1	neg	neg
473	north	Huaphan	Huameuang	2	2	neg	neg
474	north	Huaphan	Huameuang	1	1	neg	neg
475	north	Huaphan	Huameuang	1	1	neg	neg
476	north	Huaphan	Huameuang	1	2	neg	neg
477	north	Huaphan	Huameuang	25	2	neg	neg
478	north	Huaphan	Huameuang	27	2	neg	neg
479	north	Huaphan	Huameuang	21	2	neg	neg
480	north	Huaphan	Huameuang	50	2	pos	neg
481	north	Huaphan	Huameuang	23	2	neg	neg
482	north	Huaphan	Huameuang	20	2	neg	neg
483	north	Huaphan	Huameuang	17	2	neg	neg
484	north	Huaphan	Huameuang	30	2	neg	neg
485	north	Huaphan	Huameuang	35	1	neg	neg
486	north	Huaphan	Huameuang	28	1	neg	neg
487	north	Huaphan	Huameuang	22	1	neg	neg
488	north	Huaphan	Huameuang	50	1	neg	neg
489	north	Huaphan	Huameuang	25	1	pos	neg
490	north	Huaphan	Huameuang	25	1	pos	neg
491	north	Huaphan	Huameuang	23	1	pos	neg
492	north	Huaphan	Huameuang	30	1	pos	neg
493	north	Huaphan	Huameuang	6	1	neg	neg
494	north	Huaphan	Huameuang	5	1	pos	neg
495	north	Huaphan	Huameuang	7	2	neg	neg
496	north	Huaphan	Huameuang	7	1	neg	neg
497	north	Huaphan	Huameuang	6	2	neg	neg
498	north	Huaphan	Huameuang	6	2	neg	neg
499	north	Huaphan	Huameuang	16	1	neg	neg
500	north	Huaphan	Huameuang	16	2	neg	neg
501	north	Huaphan	Huameuang	17	2	neg	neg
502	north	Huaphan	Huameuang	16	2	pos	neg
503	north	Huaphan	Huameuang	18	1	neg	neg
504	north	Huaphan	Huameuang	16	2	neg	neg
505	north	Huaphan	Huameuang	50	1	neg	neg
506	north	Huaphan	Huameuang	56	2	neg	neg
507	north	Huaphan	Huameuang	54	1	neg	neg
508	north	Huaphan	Huameuang	65	2	neg	neg
509	north	Huaphan	Huameuang	50	2	neg	neg
510	north	Huaphan	Huameuang	43	2	neg	neg
511	north	Huaphan	Huameuang	1	1	neg	neg
512	north	Huaphan	Huameuang	1	2	neg	neg
513	north	Huaphan	Huameuang	1	2	neg	neg
514	north	Huaphan	Huameuang	2	1	neg	neg
515	north	Huaphan	Huameuang	2	2	neg	neg
516	north	Huaphan	Huameuang	1	1	neg	neg
517	north	Huaphan	Huameuang	1	1	neg	neg
518	north	Huaphan	Huameuang	29	2	neg	neg
519	north	Huaphan	Huameuang	25	2	neg	neg
520	north	Huaphan	Huameuang	33	2	neg	neg
521	north	Huaphan	Huameuang	22	2	neg	neg
522	north	Huaphan	Huameuang	32	2	neg	neg
523	north	Huaphan	Huameuang	30	2	neg	neg
524	north	Huaphan	Huameuang	31	2	neg	neg
525	north	Huaphan	Huameuang	40	1	neg	neg
526	north	Huaphan	Huameuang	35	1	neg	neg
527	north	Huaphan	Huameuang	43	1	neg	neg
528	north	Huaphan	Huameuang	24	1	neg	neg
529	north	Huaphan	Huameuang	35	1	neg	neg
530	north	Huaphan	Huameuang	34	1	neg	neg
531	north	Huaphan	Huameuang	35	1	neg	neg
532	north	Huaphan	Huameuang	6	1	neg	neg
533	north	Huaphan	Huameuang	5	2	neg	neg
534	north	Huaphan	Huameuang	5	2	neg	neg
535	north	Huaphan	Huameuang	7	2	neg	neg
536	north	Huaphan	Huameuang	11	1	neg	neg
537	north	Huaphan	Huameuang	6	2	neg	neg
538	north	Huaphan	Huameuang	19	2	neg	neg
539	north	Huaphan	Huameuang	18	2	neg	neg
540	north	Huaphan	Huameuang	19	2	neg	neg
541	north	Huaphan	Huameuang	15	1	neg	neg
542	north	Huaphan	Huameuang	16	1	pos	neg
543	north	Huaphan	Huameuang	19	2	neg	neg
544	north	Huaphan	Huameuang	42	1	neg	neg
545	north	Huaphan	Huameuang	45	1	neg	neg
546	north	Huaphan	Huameuang	54	2	neg	neg
547	north	Huaphan	Huameuang	46	2	neg	neg
548	north	Huaphan	Huameuang	56	1	neg	neg
549	north	Huaphan	Huameuang	60	1	neg	neg
550	north	Huaphan	Xamtay	1	1	neg	neg
551	north	Huaphan	Xamtay	1	1	neg	neg
552	north	Huaphan	Xamtay	1	2	neg	neg
553	north	Huaphan	Xamtay	2	1	neg	neg
554	north	Huaphan	Xamtay	2	1	neg	neg
555	north	Huaphan	Xamtay	1	2	neg	neg
556	north	Huaphan	Xamtay	1	1	neg	neg
557	north	Huaphan	Xamtay	2	1	neg	neg
558	north	Huaphan	Xamtay	18	2	neg	neg
559	north	Huaphan	Xamtay	19	2	neg	neg
560	north	Huaphan	Xamtay	23	2	neg	neg
561	north	Huaphan	Xamtay	21	2	neg	neg
562	north	Huaphan	Xamtay	29	2	neg	neg
563	north	Huaphan	Xamtay	28	2	neg	neg
564	north	Huaphan	Xamtay	35	2	neg	neg
565	north	Huaphan	Xamtay	25	2	neg	neg
566	north	Huaphan	Xamtay	24	1	neg	neg
567	north	Huaphan	Xamtay	23	1	neg	neg
568	north	Huaphan	Xamtay	22	1	neg	neg
569	north	Huaphan	Xamtay	20	1	neg	neg
570	north	Huaphan	Xamtay	32	1	neg	neg
571	north	Huaphan	Xamtay	29	1	neg	neg
572	north	Huaphan	Xamtay	36	1	neg	neg
573	north	Huaphan	Xamtay	32	1	neg	neg
574	north	Huaphan	Xamtay	5	1	neg	neg
575	north	Huaphan	Xamtay	8	1	neg	neg
576	north	Huaphan	Xamtay	11	1	neg	neg
577	north	Huaphan	Xamtay	10	2	neg	neg
578	north	Huaphan	Xamtay	10	1	neg	neg
579	north	Huaphan	Xamtay	16	2	pos	neg
580	north	Huaphan	Xamtay	18	2	neg	neg
581	north	Huaphan	Xamtay	17	2	neg	neg
582	north	Huaphan	Xamtay	16	1	neg	neg
583	north	Huaphan	Xamtay	16	2	neg	neg
584	north	Huaphan	Xamtay	15	2	neg	neg
585	north	Huaphan	Xamtay	67	2	neg	neg
586	north	Huaphan	Xamtay	79	1	neg	neg
587	north	Huaphan	Xamtay	47	2	neg	neg
588	north	Huaphan	Xamtay	60	2	neg	neg
589	north	Huaphan	Xamtay	59	1	neg	neg
590	north	Huaphan	Xamtay	40	2	neg	neg
591	north	Huaphan	Xamtay	2	1	neg	neg
592	north	Huaphan	Xamtay	1	2	neg	neg
593	north	Huaphan	Xamtay	1	1	neg	neg
594	north	Huaphan	Xamtay	27	2	pos	neg
595	north	Huaphan	Xamtay	22	2	neg	neg
596	north	Huaphan	Xamtay	23	1	pos	neg
597	north	Huaphan	Xamtay	26	1	neg	neg
598	north	Huaphan	Xamtay	26	1	neg	neg
599	north	Huaphan	Xamtay	5	1	neg	neg
600	north	Huaphan	Xamtay	12	1	neg	neg
601	north	Huaphan	Xamtay	13	1	neg	neg
602	north	Huaphan	Xamtay	9	2	neg	neg
603	north	Huaphan	Xamtay	8	2	neg	neg
604	north	Huaphan	Xamtay	7	2	pos	neg
605	north	Huaphan	Xamtay	16	2	neg	neg
606	north	Huaphan	Xamtay	16	2	pos	neg
607	north	Huaphan	Xamtay	66	1	neg	neg
608	north	Huaphan	Xamtay	59	1	neg	neg
609	north	Huaphan	Xamtay	56	1	pos	neg
610	north	Huaphan	Xamtay	48	2	neg	neg
611	north	Huaphan	Xamtay	61	1	neg	neg
612	north	Huaphan	Xamtay	43	1	neg	pos
613	north	Xayabuly	Xayabury	1	2	neg	neg
614	north	Xayabuly	Xayabury	2	2	neg	neg
615	north	Xayabuly	Xayabury	2	2	neg	neg
616	north	Xayabuly	Xayabury	2	2	neg	neg
617	north	Xayabuly	Xayabury	1	2	neg	neg
618	north	Xayabuly	Xayabury	1	2	neg	neg
619	north	Xayabuly	Xayabury	2	1	neg	neg
620	north	Xayabuly	Xayabury	1	1	neg	neg
621	north	Xayabuly	Xayabury	34	2	neg	neg
622	north	Xayabuly	Xayabury	34	2	neg	neg
623	north	Xayabuly	Xayabury	28	2	neg	neg
624	north	Xayabuly	Xayabury	41	2	neg	neg
625	north	Xayabuly	Xayabury	40	2	neg	neg
626	north	Xayabuly	Xayabury	30	2	neg	neg
627	north	Xayabuly	Xayabury	30	2	neg	neg
628	north	Xayabuly	Xayabury	37	2	neg	neg
629	north	Xayabuly	Xayabury	36	1	neg	neg
630	north	Xayabuly	Xayabury	36	1	neg	neg
631	north	Xayabuly	Xayabury	39	1	pos	neg
632	north	Xayabuly	Xayabury	38	1	neg	neg
633	north	Xayabuly	Xayabury	44	1	neg	neg
634	north	Xayabuly	Xayabury	31	1	neg	neg
635	north	Xayabuly	Xayabury	29	1	neg	neg
636	north	Xayabuly	Xayabury	39	1	neg	neg
637	north	Xayabuly	Xayabury	12	1	neg	neg
638	north	Xayabuly	Xayabury	6	2	neg	neg
639	north	Xayabuly	Xayabury	10	2	neg	neg
640	north	Xayabuly	Xayabury	10	1	neg	neg
641	north	Xayabuly	Xayabury	8	1	neg	neg
642	north	Xayabuly	Xayabury	10	1	neg	neg
643	north	Xayabuly	Xayabury	16	1	neg	neg
644	north	Xayabuly	Xayabury	17	2	neg	neg
645	north	Xayabuly	Xayabury	15	2	neg	neg
646	north	Xayabuly	Xayabury	15	2	neg	neg
647	north	Xayabuly	Xayabury	16	2	neg	neg
648	north	Xayabuly	Xayabury	17	1	neg	neg
649	north	Xayabuly	Xayabury	40	2	neg	neg
650	north	Xayabuly	Xayabury	61	1	neg	neg
651	north	Xayabuly	Xayabury	56	2	neg	neg
652	north	Xayabuly	Xayabury	45	2	pos	neg
653	north	Xayabuly	Xayabury	42	2	neg	neg
654	north	Xayabuly	Xayabury	42	2	neg	neg
655	north	Xayabuly	Xayabury	2	1	neg	neg
656	north	Xayabuly	Xayabury	1	2	neg	neg
657	north	Xayabuly	Xayabury	1	2	neg	neg
658	north	Xayabuly	Xayabury	2	2	neg	neg
659	north	Xayabuly	Xayabury	1	2	neg	neg
660	north	Xayabuly	Xayabury	2	2	neg	neg
661	north	Xayabuly	Xayabury	2	2	neg	neg
662	north	Xayabuly	Xayabury	31	2	neg	neg
663	north	Xayabuly	Xayabury	32	2	neg	neg
664	north	Xayabuly	Xayabury	29	2	pos	neg
665	north	Xayabuly	Xayabury	28	2	pos	neg
666	north	Xayabuly	Xayabury	26	2	neg	neg
667	north	Xayabuly	Xayabury	29	2	pos	neg
668	north	Xayabuly	Xayabury	41	2	neg	neg
669	north	Xayabuly	Xayabury	37	1	neg	neg
670	north	Xayabuly	Xayabury	38	1	pos	neg
671	north	Xayabuly	Xayabury	39	1	neg	neg
672	north	Xayabuly	Xayabury	27	1	pos	neg
673	north	Xayabuly	Xayabury	35	1	neg	neg
674	north	Xayabuly	Xayabury	31	1	neg	neg
675	north	Xayabuly	Xayabury	44	1	neg	neg
676	north	Xayabuly	Xayabury	14	2	neg	neg
677	north	Xayabuly	Xayabury	5	2	neg	neg
678	north	Xayabuly	Xayabury	5	2	neg	neg
679	north	Xayabuly	Xayabury	7	1	neg	neg
680	north	Xayabuly	Xayabury	5	1	neg	neg
681	north	Xayabuly	Xayabury	6	2	neg	neg
682	north	Xayabuly	Xayabury	18	1	neg	neg
683	north	Xayabuly	Xayabury	16	2	neg	neg
684	north	Xayabuly	Xayabury	17	2	neg	neg
685	north	Xayabuly	Xayabury	18	2	neg	neg
686	north	Xayabuly	Xayabury	16	2	neg	neg
687	north	Xayabuly	Xayabury	18	2	neg	neg
688	north	Xayabuly	Xayabury	49	1	neg	neg
689	north	Xayabuly	Xayabury	46	1	neg	neg
690	north	Xayabuly	Xayabury	60	1	neg	neg
691	north	Xayabuly	Xayabury	56	2	neg	neg
692	north	Xayabuly	Xayabury	68	2	neg	neg
693	north	Xayabuly	Xayabury	78	2	neg	neg
694	north	Xayabuly	Xienghone	1	1	neg	neg
695	north	Xayabuly	Xienghone	1	1	neg	neg
696	north	Xayabuly	Xienghone	1	2	neg	neg
697	north	Xayabuly	Xienghone	1	1	neg	neg
698	north	Xayabuly	Xienghone	2	1	neg	neg
699	north	Xayabuly	Xienghone	1	2	neg	neg
700	north	Xayabuly	Xienghone	2	1	neg	neg
701	north	Xayabuly	Xienghone	22	2	neg	neg
702	north	Xayabuly	Xienghone	30	2	neg	neg
703	north	Xayabuly	Xienghone	16	2	pos	neg
704	north	Xayabuly	Xienghone	18	2	neg	neg
705	north	Xayabuly	Xienghone	19	2	neg	neg
706	north	Xayabuly	Xienghone	37	2	neg	neg
707	north	Xayabuly	Xienghone	41	2	pos	neg
708	north	Xayabuly	Xienghone	34	1	neg	neg
709	north	Xayabuly	Xienghone	58	1	neg	neg
710	north	Xayabuly	Xienghone	32	1	pos	neg
711	north	Xayabuly	Xienghone	20	1	neg	neg
712	north	Xayabuly	Xienghone	23	1	neg	neg
713	north	Xayabuly	Xienghone	26	1	neg	neg
714	north	Xayabuly	Xienghone	37	1	neg	neg
715	north	Xayabuly	Xienghone	43	1	neg	neg
716	north	Xayabuly	Xienghone	14	14	neg	neg
717	north	Xayabuly	Xienghone	7	8	neg	neg
718	north	Xayabuly	Xienghone	13	2	neg	neg
719	north	Xayabuly	Xienghone	9	2	neg	neg
720	north	Xayabuly	Xienghone	5	1	pos	neg
721	north	Xayabuly	Xienghone	11	2	pos	neg
722	north	Xayabuly	Xienghone	15	2	neg	neg
723	north	Xayabuly	Xienghone	15	2	neg	neg
724	north	Xayabuly	Xienghone	17	2	neg	neg
725	north	Xayabuly	Xienghone	15	2	neg	neg
726	north	Xayabuly	Xienghone	18	2	neg	neg
727	north	Xayabuly	Xienghone	16	2	neg	neg
728	north	Xayabuly	Xienghone	60	2	neg	neg
729	north	Xayabuly	Xienghone	59	2	neg	neg
730	north	Xayabuly	Xienghone	53	2	neg	neg
731	north	Xayabuly	Xienghone	55	2	neg	neg
732	north	Xayabuly	Xienghone	51	2	neg	neg
733	north	Xayabuly	Xienghone	58	2	neg	neg
734	north	Xayabuly	Xienghone	2	2	neg	neg
735	north	Xayabuly	Xienghone	2	2	neg	neg
736	north	Xayabuly	Xienghone	2	1	neg	neg
737	north	Xayabuly	Xienghone	1	2	neg	neg
738	north	Xayabuly	Xienghone	1	2	neg	neg
739	north	Xayabuly	Xienghone	1	2	neg	neg
740	north	Xayabuly	Xienghone	1	1	neg	neg
741	north	Xayabuly	Xienghone	2	1	neg	neg
742	north	Xayabuly	Xienghone	29	2	neg	neg
743	north	Xayabuly	Xienghone	26	2	neg	neg
744	north	Xayabuly	Xienghone	30	2	neg	neg
745	north	Xayabuly	Xienghone	30	2	neg	neg
746	north	Xayabuly	Xienghone	27	2	neg	neg
747	north	Xayabuly	Xienghone	34	1	neg	neg
748	north	Xayabuly	Xienghone	37	1	neg	neg
749	north	Xayabuly	Xienghone	27	1	neg	neg
750	north	Xayabuly	Xienghone	26	1	neg	neg
751	north	Xayabuly	Xienghone	28	1	neg	neg
752	north	Xayabuly	Xienghone	29	1	neg	neg
753	north	Xayabuly	Xienghone	32	1	neg	neg
754	north	Xayabuly	Xienghone	29	1	neg	neg
755	north	Xayabuly	Xienghone	14	2	neg	neg
756	north	Xayabuly	Xienghone	12	2	neg	neg
757	north	Xayabuly	Xienghone	7	2	neg	neg
758	north	Xayabuly	Xienghone	8	2	neg	neg
759	north	Xayabuly	Xienghone	5	2	neg	neg
760	north	Xayabuly	Xienghone	5	2	neg	neg
761	north	Xayabuly	Xienghone	16	2	neg	neg
762	north	Xayabuly	Xienghone	15	2	neg	neg
763	north	Xayabuly	Xienghone	16	1	neg	neg
764	north	Xayabuly	Xienghone	15	2	neg	neg
765	north	Xayabuly	Xienghone	15	1	neg	neg
766	north	Xayabuly	Xienghone	15	2	neg	neg
767	north	Xayabuly	Xienghone	47	1	neg	neg
768	north	Xayabuly	Xienghone	51	1	neg	neg
769	north	Xayabuly	Xienghone	42	2	neg	neg
770	north	Xayabuly	Xienghone	41	1	pos	neg
771	north	Xayabuly	Xienghone	45	2	neg	neg
772	north	Xayabuly	Xienghone	48	2	neg	neg
773	central	Vientiane Pro	Thoulakhom	1	1	neg	neg
774	central	Vientiane Pro	Thoulakhom	2	2	neg	neg
775	central	Vientiane Pro	Thoulakhom	1	2	neg	neg
776	central	Vientiane Pro	Thoulakhom	2	2	neg	neg
777	central	Vientiane Pro	Thoulakhom	1	1	neg	neg
778	central	Vientiane Pro	Thoulakhom	1	1	neg	neg
779	central	Vientiane Pro	Thoulakhom	38	2	neg	neg
780	central	Vientiane Pro	Thoulakhom	24	2	neg	neg
781	central	Vientiane Pro	Thoulakhom	24	2	neg	neg
782	central	Vientiane Pro	Thoulakhom	30	2	neg	neg
783	central	Vientiane Pro	Thoulakhom	38	2	neg	neg
784	central	Vientiane Pro	Thoulakhom	20	2	neg	neg
785	central	Vientiane Pro	Thoulakhom	30	1	neg	neg
786	central	Vientiane Pro	Thoulakhom	25	1	neg	neg
787	central	Vientiane Pro	Thoulakhom	37	1	neg	neg
788	central	Vientiane Pro	Thoulakhom	32	1	neg	neg
789	central	Vientiane Pro	Thoulakhom	35	1	neg	neg
790	central	Vientiane Pro	Thoulakhom	24	1	neg	neg
791	central	Vientiane Pro	Thoulakhom	5	2	neg	neg
792	central	Vientiane Pro	Thoulakhom	8	2	neg	neg
793	central	Vientiane Pro	Thoulakhom	13	1	neg	neg
794	central	Vientiane Pro	Thoulakhom	9	1	neg	neg
795	central	Vientiane Pro	Thoulakhom	7	1	neg	neg
796	central	Vientiane Pro	Thoulakhom	5	1	neg	neg
797	central	Vientiane Pro	Thoulakhom	17	2	neg	neg
798	central	Vientiane Pro	Thoulakhom	15	2	neg	neg
799	central	Vientiane Pro	Thoulakhom	17	1	neg	neg
800	central	Vientiane Pro	Thoulakhom	15	2	neg	neg
801	central	Vientiane Pro	Thoulakhom	17	2	neg	neg
802	central	Vientiane Pro	Thoulakhom	18	2	neg	neg
803	central	Vientiane Pro	Thoulakhom	41	1	neg	neg
804	central	Vientiane Pro	Thoulakhom	56	1	neg	neg
805	central	Vientiane Pro	Thoulakhom	43	1	neg	neg
806	central	Vientiane Pro	Thoulakhom	53	1	pos	neg
807	central	Vientiane Pro	Thoulakhom	59	1	neg	neg
808	central	Vientiane Pro	Thoulakhom	48	2	neg	neg
809	central	Vientiane Pro	Thoulakhom	1	1	neg	neg
810	central	Vientiane Pro	Thoulakhom	2	2	pos	neg
811	central	Vientiane Pro	Thoulakhom	2	1	neg	neg
812	central	Vientiane Pro	Thoulakhom	2	1	neg	neg
813	central	Vientiane Pro	Thoulakhom	1	2	neg	neg
814	central	Vientiane Pro	Thoulakhom	1	1	neg	neg
815	central	Vientiane Pro	Thoulakhom	1	2	neg	neg
816	central	Vientiane Pro	Thoulakhom	1	1	neg	neg
817	central	Vientiane Pro	Thoulakhom	21	2	neg	neg
818	central	Vientiane Pro	Thoulakhom	35	2	neg	neg
819	central	Vientiane Pro	Thoulakhom	24	2	neg	neg
820	central	Vientiane Pro	Thoulakhom	28	2	pos	neg
821	central	Vientiane Pro	Thoulakhom	18	2	neg	neg
822	central	Vientiane Pro	Thoulakhom	19	2	neg	neg
823	central	Vientiane Pro	Thoulakhom	19	2	neg	neg
824	central	Vientiane Pro	Thoulakhom	25	2	neg	neg
825	central	Vientiane Pro	Thoulakhom	21	1	neg	neg
826	central	Vientiane Pro	Thoulakhom	38	1	neg	neg
827	central	Vientiane Pro	Thoulakhom	29	1	neg	neg
828	central	Vientiane Pro	Thoulakhom	33	1	neg	neg
829	central	Vientiane Pro	Thoulakhom	26	1	neg	neg
830	central	Vientiane Pro	Thoulakhom	19	1	pos	neg
831	central	Vientiane Pro	Thoulakhom	37	1	neg	neg
832	central	Vientiane Pro	Thoulakhom	31	1	neg	neg
833	central	Vientiane Pro	Thoulakhom	12	2	neg	neg
834	central	Vientiane Pro	Thoulakhom	9	1	neg	neg
835	central	Vientiane Pro	Thoulakhom	6	1	neg	neg
836	central	Vientiane Pro	Thoulakhom	11	2	neg	neg
837	central	Vientiane Pro	Thoulakhom	6	2	neg	neg
838	central	Vientiane Pro	Thoulakhom	5	1	neg	neg
839	central	Vientiane Pro	Thoulakhom	17	1	neg	neg
840	central	Vientiane Pro	Thoulakhom	15	2	neg	neg
841	central	Vientiane Pro	Thoulakhom	16	1	neg	neg
842	central	Vientiane Pro	Thoulakhom	18	1	neg	neg
843	central	Vientiane Pro	Thoulakhom	19	2	neg	neg
844	central	Vientiane Pro	Thoulakhom	19	1	pos	neg
845	central	Vientiane Pro	Thoulakhom	51	2	neg	neg
846	central	Vientiane Pro	Thoulakhom	52	1	neg	neg
847	central	Vientiane Pro	Thoulakhom	45	2	neg	neg
848	central	Vientiane Pro	Thoulakhom	49	1	pos	neg
849	central	Vientiane Pro	Thoulakhom	65	1	neg	neg
850	central	Vientiane Pro	Thoulakhom	64	2	neg	neg
851	central	Vientiane Pro	Xanakharm	1	1	neg	neg
852	central	Vientiane Pro	Xanakharm	2	1	neg	neg
853	central	Vientiane Pro	Xanakharm	2	2	neg	neg
854	central	Vientiane Pro	Xanakharm	2	2	neg	neg
855	central	Vientiane Pro	Xanakharm	1	2	neg	neg
856	central	Vientiane Pro	Xanakharm	1	2	neg	neg
857	central	Vientiane Pro	Xanakharm	1	1	neg	neg
858	central	Vientiane Pro	Xanakharm	33	2	neg	neg
859	central	Vientiane Pro	Xanakharm	33	2	neg	neg
860	central	Vientiane Pro	Xanakharm	23	2	neg	neg
861	central	Vientiane Pro	Xanakharm	30	2	neg	neg
862	central	Vientiane Pro	Xanakharm	32	2	neg	neg
863	central	Vientiane Pro	Xanakharm	23	2	neg	neg
864	central	Vientiane Pro	Xanakharm	33	2	neg	neg
865	central	Vientiane Pro	Xanakharm	30	2	neg	neg
866	central	Vientiane Pro	Xanakharm	38	1	neg	neg
867	central	Vientiane Pro	Xanakharm	38	1	pos	neg
868	central	Vientiane Pro	Xanakharm	26	1	neg	neg
869	central	Vientiane Pro	Xanakharm	31	1	neg	neg
870	central	Vientiane Pro	Xanakharm	32	1	neg	neg
871	central	Vientiane Pro	Xanakharm	32	1	neg	neg
872	central	Vientiane Pro	Xanakharm	40	1	neg	neg
873	central	Vientiane Pro	Xanakharm	26	1	pos	neg
874	central	Vientiane Pro	Xanakharm	11	2	neg	neg
875	central	Vientiane Pro	Xanakharm	7	1	neg	neg
876	central	Vientiane Pro	Xanakharm	11	1	neg	neg
877	central	Vientiane Pro	Xanakharm	6	1	neg	neg
878	central	Vientiane Pro	Xanakharm	6	1	neg	neg
879	central	Vientiane Pro	Xanakharm	8	1	neg	neg
880	central	Vientiane Pro	Xanakharm	15	2	neg	neg
881	central	Vientiane Pro	Xanakharm	16	2	neg	neg
882	central	Vientiane Pro	Xanakharm	18	1	neg	neg
883	central	Vientiane Pro	Xanakharm	16	1	neg	neg
884	central	Vientiane Pro	Xanakharm	15	1	neg	neg
885	central	Vientiane Pro	Xanakharm	17	1	neg	neg
886	central	Vientiane Pro	Xanakharm	58	2	neg	neg
887	central	Vientiane Pro	Xanakharm	40	2	neg	neg
888	central	Vientiane Pro	Xanakharm	47	2	neg	neg
889	central	Vientiane Pro	Xanakharm	41	2	neg	neg
890	central	Vientiane Pro	Xanakharm	42	1	neg	neg
891	central	Vientiane Pro	Xanakharm	59	2	neg	neg
892	central	Vientiane Pro	Xanakharm	2	1	neg	neg
893	central	Vientiane Pro	Xanakharm	2	1	neg	neg
894	central	Vientiane Pro	Xanakharm	1	1	neg	neg
895	central	Vientiane Pro	Xanakharm	1	1	neg	neg
896	central	Vientiane Pro	Xanakharm	1	1	neg	neg
897	central	Vientiane Pro	Xanakharm	1	1	neg	neg
898	central	Vientiane Pro	Xanakharm	1	1	neg	neg
899	central	Vientiane Pro	Xanakharm	2	2	neg	neg
900	central	Vientiane Pro	Xanakharm	38	2	neg	neg
901	central	Vientiane Pro	Xanakharm	30	2	neg	neg
902	central	Vientiane Pro	Xanakharm	27	2	neg	neg
903	central	Vientiane Pro	Xanakharm	41	2	neg	neg
904	central	Vientiane Pro	Xanakharm	26	2	neg	neg
905	central	Vientiane Pro	Xanakharm	27	2	neg	neg
906	central	Vientiane Pro	Xanakharm	27	2	neg	neg
907	central	Vientiane Pro	Xanakharm	38	2	neg	neg
908	central	Vientiane Pro	Xanakharm	44	1	neg	neg
909	central	Vientiane Pro	Xanakharm	36	1	neg	neg
910	central	Vientiane Pro	Xanakharm	25	1	neg	neg
911	central	Vientiane Pro	Xanakharm	44	1	neg	neg
912	central	Vientiane Pro	Xanakharm	31	1	neg	neg
913	central	Vientiane Pro	Xanakharm	28	1	neg	neg
914	central	Vientiane Pro	Xanakharm	30	1	neg	neg
915	central	Vientiane Pro	Xanakharm	39	1	neg	neg
916	central	Vientiane Pro	Xanakharm	9	9	neg	neg
917	central	Vientiane Pro	Xanakharm	5	2	neg	neg
918	central	Vientiane Pro	Xanakharm	8	1	neg	neg
919	central	Vientiane Pro	Xanakharm	11	2	neg	neg
920	central	Vientiane Pro	Xanakharm	8	1	neg	neg
921	central	Vientiane Pro	Xanakharm	10	2	neg	neg
922	central	Vientiane Pro	Xanakharm	15	1	neg	neg
923	central	Vientiane Pro	Xanakharm	15	2	neg	neg
924	central	Vientiane Pro	Xanakharm	18	2	neg	neg
925	central	Vientiane Pro	Xanakharm	16	2	neg	neg
926	central	Vientiane Pro	Xanakharm	16	1	neg	neg
927	central	Vientiane Pro	Xanakharm	19	2	neg	neg
928	central	Vientiane Pro	Xanakharm	40	2	neg	neg
929	central	Vientiane Pro	Xanakharm	58	1	neg	pos
930	central	Vientiane Pro	Xanakharm	47	2	neg	neg
931	central	Vientiane Pro	Xanakharm	52	1	neg	neg
932	central	Vientiane Pro	Xanakharm	44	2	neg	neg
933	central	Vientiane Pro	Xanakharm	46	2	neg	neg
934	central	Vientiane Pro	Hinhurp	1	1	neg	neg
935	central	Vientiane Pro	Hinhurp	1	1	neg	neg
936	central	Vientiane Pro	Hinhurp	1	2	neg	neg
937	central	Vientiane Pro	Hinhurp	2	1	neg	neg
938	central	Vientiane Pro	Hinhurp	1	1	neg	neg
939	central	Vientiane Pro	Hinhurp	2	1	neg	neg
940	central	Vientiane Pro	Hinhurp	1	1	neg	neg
941	central	Vientiane Pro	Hinhurp	33	2	neg	neg
942	central	Vientiane Pro	Hinhurp	23	2	neg	neg
943	central	Vientiane Pro	Hinhurp	29	2	neg	neg
944	central	Vientiane Pro	Hinhurp	29	2	neg	neg
945	central	Vientiane Pro	Hinhurp	27	2	neg	neg
946	central	Vientiane Pro	Hinhurp	36	2	pos	neg
947	central	Vientiane Pro	Hinhurp	30	2	neg	neg
948	central	Vientiane Pro	Hinhurp	16	2	neg	neg
949	central	Vientiane Pro	Hinhurp	31	1	neg	neg
950	central	Vientiane Pro	Hinhurp	29	1	neg	neg
951	central	Vientiane Pro	Hinhurp	31	1	pos	neg
952	central	Vientiane Pro	Hinhurp	30	1	neg	neg
953	central	Vientiane Pro	Hinhurp	32	1	pos	neg
954	central	Vientiane Pro	Hinhurp	30	1	pos	neg
955	central	Vientiane Pro	Hinhurp	31	1	neg	neg
956	central	Vientiane Pro	Hinhurp	18	1	neg	neg
957	central	Vientiane Pro	Hinhurp	5	2	neg	neg
958	central	Vientiane Pro	Hinhurp	10	2	neg	neg
959	central	Vientiane Pro	Hinhurp	6	2	neg	neg
960	central	Vientiane Pro	Hinhurp	8	1	neg	neg
961	central	Vientiane Pro	Hinhurp	6	1	neg	neg
962	central	Vientiane Pro	Hinhurp	9	2	neg	neg
963	central	Vientiane Pro	Hinhurp	17	1	neg	neg
964	central	Vientiane Pro	Hinhurp	19	1	pos	neg
965	central	Vientiane Pro	Hinhurp	15	2	neg	neg
966	central	Vientiane Pro	Hinhurp	15	2	neg	neg
967	central	Vientiane Pro	Hinhurp	15	2	neg	neg
968	central	Vientiane Pro	Hinhurp	15	2	neg	neg
969	central	Vientiane Pro	Hinhurp	71	1	neg	neg
970	central	Vientiane Pro	Hinhurp	58	2	neg	neg
971	central	Vientiane Pro	Hinhurp	43	2	neg	neg
972	central	Vientiane Pro	Hinhurp	43	2	neg	neg
973	central	Vientiane Pro	Hinhurp	42	2	neg	neg
974	central	Vientiane Pro	Hinhurp	54	2	neg	neg
975	central	Vientiane Pro	Hinhurp	1	2	neg	neg
976	central	Vientiane Pro	Hinhurp	1	2	neg	neg
977	central	Vientiane Pro	Hinhurp	1	2	neg	neg
978	central	Vientiane Pro	Hinhurp	1	2	neg	neg
979	central	Vientiane Pro	Hinhurp	1	1	neg	neg
980	central	Vientiane Pro	Hinhurp	1	2	neg	neg
981	central	Vientiane Pro	Hinhurp	2	2	neg	neg
982	central	Vientiane Pro	Hinhurp	2	2	neg	neg
983	central	Vientiane Pro	Hinhurp	24	2	neg	neg
984	central	Vientiane Pro	Hinhurp	28	2	neg	neg
985	central	Vientiane Pro	Hinhurp	33	2	neg	neg
986	central	Vientiane Pro	Hinhurp	22	2	neg	neg
987	central	Vientiane Pro	Hinhurp	20	2	neg	neg
988	central	Vientiane Pro	Hinhurp	37	2	neg	neg
989	central	Vientiane Pro	Hinhurp	30	2	neg	neg
990	central	Vientiane Pro	Hinhurp	39	2	neg	neg
991	central	Vientiane Pro	Hinhurp	30	1	neg	neg
992	central	Vientiane Pro	Hinhurp	25	1	neg	neg
993	central	Vientiane Pro	Hinhurp	32	1	neg	neg
994	central	Vientiane Pro	Hinhurp	23	1	neg	neg
995	central	Vientiane Pro	Hinhurp	24	1	pos	neg
996	central	Vientiane Pro	Hinhurp	38	1	neg	neg
997	central	Vientiane Pro	Hinhurp	28	1	neg	neg
998	central	Vientiane Pro	Hinhurp	45	1	neg	neg
999	central	Vientiane Pro	Hinhurp	6	1	neg	neg
1000	central	Vientiane Pro	Hinhurp	8	1	neg	neg
1001	central	Vientiane Pro	Hinhurp	5	2	neg	neg
1002	central	Vientiane Pro	Hinhurp	12	1	neg	neg
1003	central	Vientiane Pro	Hinhurp	8	2	neg	neg
1004	central	Vientiane Pro	Hinhurp	7	2	neg	neg
1005	central	Vientiane Pro	Hinhurp	16	1	neg	neg
1006	central	Vientiane Pro	Hinhurp	16	1	neg	neg
1007	central	Vientiane Pro	Hinhurp	16	1	neg	neg
1008	central	Vientiane Pro	Hinhurp	15	1	neg	neg
1009	central	Vientiane Pro	Hinhurp	18	2	neg	neg
1010	central	Vientiane Pro	Hinhurp	16	2	neg	neg
1011	central	Vientiane Pro	Hinhurp	42	2	neg	neg
1012	central	Vientiane Pro	Hinhurp	40	2	neg	neg
1013	central	Vientiane Pro	Hinhurp	55	2	neg	neg
1014	central	Vientiane Pro	Hinhurp	57	2	neg	neg
1015	central	Vientiane Pro	Hinhurp	59	1	pos	neg
1016	central	Vientiane Pro	Hinhurp	61	2	neg	neg
1017	central	Bolikhamxay	Bolikhanh	1	1	neg	neg
1018	central	Bolikhamxay	Bolikhanh	2	1	neg	neg
1019	central	Bolikhamxay	Bolikhanh	2	1	neg	neg
1020	central	Bolikhamxay	Bolikhanh	2	2	neg	neg
1021	central	Bolikhamxay	Bolikhanh	2	2	neg	neg
1022	central	Bolikhamxay	Bolikhanh	2	2	neg	neg
1023	central	Bolikhamxay	Bolikhanh	2	1	neg	neg
1024	central	Bolikhamxay	Bolikhanh	1	2	neg	neg
1025	central	Bolikhamxay	Bolikhanh	31	2	neg	neg
1026	central	Bolikhamxay	Bolikhanh	23	2	neg	neg
1027	central	Bolikhamxay	Bolikhanh	25	2	neg	neg
1028	central	Bolikhamxay	Bolikhanh	29	2	pos	neg
1029	central	Bolikhamxay	Bolikhanh	32	2	neg	neg
1030	central	Bolikhamxay	Bolikhanh	26	2	neg	neg
1031	central	Bolikhamxay	Bolikhanh	20	2	neg	neg
1032	central	Bolikhamxay	Bolikhanh	41	2	neg	neg
1033	central	Bolikhamxay	Bolikhanh	33	1	neg	neg
1034	central	Bolikhamxay	Bolikhanh	34	1	neg	neg
1035	central	Bolikhamxay	Bolikhanh	38	1	neg	neg
1036	central	Bolikhamxay	Bolikhanh	28	1	neg	neg
1037	central	Bolikhamxay	Bolikhanh	42	1	neg	neg
1038	central	Bolikhamxay	Bolikhanh	35	1	neg	neg
1039	central	Bolikhamxay	Bolikhanh	23	1	neg	neg
1040	central	Bolikhamxay	Bolikhanh	56	1	neg	neg
1041	central	Bolikhamxay	Bolikhanh	5	1	neg	neg
1042	central	Bolikhamxay	Bolikhanh	11	1	neg	neg
1043	central	Bolikhamxay	Bolikhanh	5	2	neg	neg
1044	central	Bolikhamxay	Bolikhanh	6	2	neg	neg
1045	central	Bolikhamxay	Bolikhanh	10	1	neg	neg
1046	central	Bolikhamxay	Bolikhanh	5	2	neg	neg
1047	central	Bolikhamxay	Bolikhanh	15	2	neg	neg
1048	central	Bolikhamxay	Bolikhanh	16	2	neg	neg
1049	central	Bolikhamxay	Bolikhanh	18	1	neg	neg
1050	central	Bolikhamxay	Bolikhanh	16	2	neg	neg
1051	central	Bolikhamxay	Bolikhanh	16	1	neg	neg
1052	central	Bolikhamxay	Bolikhanh	17	2	neg	neg
1053	central	Bolikhamxay	Bolikhanh	53	1	neg	neg
1054	central	Bolikhamxay	Bolikhanh	50	2	neg	neg
1055	central	Bolikhamxay	Bolikhanh	53	2	pos	neg
1056	central	Bolikhamxay	Bolikhanh	46	2	neg	neg
1057	central	Bolikhamxay	Bolikhanh	56	2	neg	neg
1058	central	Bolikhamxay	Bolikhanh	52	1	pos	neg
1059	central	Bolikhamxay	Bolikhanh	1	2	neg	neg
1060	central	Bolikhamxay	Bolikhanh	2	2	neg	neg
1061	central	Bolikhamxay	Bolikhanh	2	2	neg	neg
1062	central	Bolikhamxay	Bolikhanh	1	1	neg	neg
1063	central	Bolikhamxay	Bolikhanh	2	2	neg	neg
1064	central	Bolikhamxay	Bolikhanh	2	1	neg	neg
1065	central	Bolikhamxay	Bolikhanh	1	2	neg	neg
1066	central	Bolikhamxay	Bolikhanh	2	1	neg	neg
1067	central	Bolikhamxay	Bolikhanh	29	2	neg	neg
1068	central	Bolikhamxay	Bolikhanh	31	2	neg	neg
1069	central	Bolikhamxay	Bolikhanh	32	2	neg	neg
1070	central	Bolikhamxay	Bolikhanh	33	2	neg	neg
1071	central	Bolikhamxay	Bolikhanh	37	2	neg	neg
1072	central	Bolikhamxay	Bolikhanh	38	2	neg	neg
1073	central	Bolikhamxay	Bolikhanh	31	2	pos	neg
1074	central	Bolikhamxay	Bolikhanh	26	2	neg	neg
1075	central	Bolikhamxay	Bolikhanh	38	1	neg	neg
1076	central	Bolikhamxay	Bolikhanh	34	1	neg	neg
1077	central	Bolikhamxay	Bolikhanh	40	1	neg	neg
1078	central	Bolikhamxay	Bolikhanh	29	1	neg	neg
1079	central	Bolikhamxay	Bolikhanh	38	1	neg	neg
1080	central	Bolikhamxay	Bolikhanh	45	1	neg	neg
1081	central	Bolikhamxay	Bolikhanh	31	1	neg	neg
1082	central	Bolikhamxay	Bolikhanh	28	1	neg	neg
1083	central	Bolikhamxay	Bolikhanh	8	1	neg	neg
1084	central	Bolikhamxay	Bolikhanh	5	1	neg	neg
1085	central	Bolikhamxay	Bolikhanh	7	2	neg	neg
1086	central	Bolikhamxay	Bolikhanh	6	2	neg	neg
1087	central	Bolikhamxay	Bolikhanh	10	2	neg	neg
1088	central	Bolikhamxay	Bolikhanh	8	1	neg	neg
1089	central	Bolikhamxay	Bolikhanh	15	2	neg	neg
1090	central	Bolikhamxay	Bolikhanh	17	1	neg	neg
1091	central	Bolikhamxay	Bolikhanh	18	1	neg	neg
1092	central	Bolikhamxay	Bolikhanh	17	2	neg	neg
1093	central	Bolikhamxay	Bolikhanh	16	2	neg	neg
1094	central	Bolikhamxay	Bolikhanh	16	2	neg	neg
1095	central	Bolikhamxay	Bolikhanh	50	1	neg	neg
1096	central	Bolikhamxay	Bolikhanh	40	2	neg	neg
1097	central	Bolikhamxay	Bolikhanh	47	1	pos	neg
1098	central	Bolikhamxay	Bolikhanh	40	1	neg	neg
1099	central	Bolikhamxay	Bolikhanh	45	1	neg	neg
1100	central	Bolikhamxay	Bolikhanh	50	2	neg	neg
1101	central	Khammouane	Nhommalath	1	1	neg	neg
1102	central	Khammouane	Nhommalath	1	2	neg	neg
1103	central	Khammouane	Nhommalath	1	1	neg	neg
1104	central	Khammouane	Nhommalath	1	1	neg	neg
1105	central	Khammouane	Nhommalath	1	2	neg	neg
1106	central	Khammouane	Nhommalath	1	2	neg	neg
1107	central	Khammouane	Nhommalath	1	1	neg	neg
1108	central	Khammouane	Nhommalath	31	2	neg	neg
1109	central	Khammouane	Nhommalath	24	2	neg	neg
1110	central	Khammouane	Nhommalath	23	2	neg	neg
1111	central	Khammouane	Nhommalath	34	2	neg	neg
1112	central	Khammouane	Nhommalath	38	2	neg	neg
1113	central	Khammouane	Nhommalath	23	2	neg	neg
1114	central	Khammouane	Nhommalath	26	2	neg	neg
1115	central	Khammouane	Nhommalath	35	1	neg	neg
1116	central	Khammouane	Nhommalath	26	1	neg	neg
1117	central	Khammouane	Nhommalath	25	1	neg	neg
1118	central	Khammouane	Nhommalath	30	1	neg	neg
1119	central	Khammouane	Nhommalath	35	1	neg	neg
1120	central	Khammouane	Nhommalath	5	2	neg	neg
1121	central	Khammouane	Nhommalath	9	2	neg	neg
1122	central	Khammouane	Nhommalath	6	2	neg	neg
1123	central	Khammouane	Nhommalath	11	2	neg	neg
1124	central	Khammouane	Nhommalath	9	2	neg	neg
1125	central	Khammouane	Nhommalath	8	1	neg	neg
1126	central	Khammouane	Nhommalath	16	1	neg	neg
1127	central	Khammouane	Nhommalath	16	1	neg	neg
1128	central	Khammouane	Nhommalath	15	2	neg	neg
1129	central	Khammouane	Nhommalath	16	2	neg	neg
1130	central	Khammouane	Nhommalath	15	2	neg	neg
1131	central	Khammouane	Nhommalath	17	2	neg	neg
1132	central	Khammouane	Nhommalath	45	1	neg	neg
1133	central	Khammouane	Nhommalath	45	2	neg	neg
1134	central	Khammouane	Nhommalath	47	2	neg	neg
1135	central	Khammouane	Nhommalath	58	1	neg	neg
1136	central	Khammouane	Nhommalath	38	2	neg	neg
1137	central	Khammouane	Nhommalath	43	2	neg	neg
1138	central	Khammouane	Nhommalath	1	2	neg	neg
1139	central	Khammouane	Nhommalath	1	1	neg	neg
1140	central	Khammouane	Nhommalath	1	2	neg	neg
1141	central	Khammouane	Nhommalath	19	2	neg	neg
1142	central	Khammouane	Nhommalath	16	2	neg	neg
1143	central	Khammouane	Nhommalath	27	2	neg	neg
1144	central	Khammouane	Nhommalath	21	1	neg	neg
1145	central	Khammouane	Nhommalath	19	1	neg	neg
1146	central	Khammouane	Nhommalath	27	1	neg	neg
1147	central	Khammouane	Nhommalath	8	2	neg	neg
1148	central	Khammouane	Nhommalath	8	2	neg	neg
1149	central	Khammouane	Nhommalath	7	1	neg	neg
1150	central	Khammouane	Nhommalath	5	1	neg	neg
1151	central	Khammouane	Nhommalath	8	2	neg	neg
1152	central	Khammouane	Nhommalath	9	2	neg	neg
1153	central	Khammouane	Nhommalath	15	1	neg	neg
1154	central	Khammouane	Nhommalath	16	2	neg	neg
1155	central	Khammouane	Nhommalath	20	1	neg	neg
1156	central	Khammouane	Nhommalath	16	2	neg	neg
1157	central	Khammouane	Nhommalath	15	2	pos	neg
1158	central	Khammouane	Nhommalath	16	1	neg	neg
1159	central	Khammouane	Nhommalath	60	1	neg	neg
1160	central	Khammouane	Nhommalath	44	1	neg	neg
1161	central	Khammouane	Nhommalath	48	1	neg	neg
1162	central	Khammouane	Nhommalath	44	0	neg	neg
1163	central	Khammouane	Nhommalath	80	2	neg	neg
1164	central	Khammouane	Nhommalath	45	2	neg	neg
1165	central	Savannakhet	Khanthabouly	1	1	neg	neg
1166	central	Savannakhet	Khanthabouly	1	2	neg	neg
1167	central	Savannakhet	Khanthabouly	2	1	neg	neg
1168	central	Savannakhet	Khanthabouly	1	2	neg	neg
1169	central	Savannakhet	Khanthabouly	1	1	neg	neg
1170	central	Savannakhet	Khanthabouly	1	2	neg	neg
1171	central	Savannakhet	Khanthabouly	2	1	neg	neg
1172	central	Savannakhet	Khanthabouly	1	1	neg	neg
1173	central	Savannakhet	Khanthabouly	24	2	neg	neg
1174	central	Savannakhet	Khanthabouly	30	2	neg	neg
1175	central	Savannakhet	Khanthabouly	39	2	neg	neg
1176	central	Savannakhet	Khanthabouly	23	2	neg	neg
1177	central	Savannakhet	Khanthabouly	43	2	neg	neg
1178	central	Savannakhet	Khanthabouly	21	2	neg	neg
1179	central	Savannakhet	Khanthabouly	25	2	neg	neg
1180	central	Savannakhet	Khanthabouly	32	2	neg	neg
1181	central	Savannakhet	Khanthabouly	25	1	neg	neg
1182	central	Savannakhet	Khanthabouly	33	1	neg	neg
1183	central	Savannakhet	Khanthabouly	40	1	neg	neg
1184	central	Savannakhet	Khanthabouly	23	1	neg	neg
1185	central	Savannakhet	Khanthabouly	46	1	neg	neg
1186	central	Savannakhet	Khanthabouly	25	1	neg	neg
1187	central	Savannakhet	Khanthabouly	25	1	neg	neg
1188	central	Savannakhet	Khanthabouly	31	1	neg	neg
1189	central	Savannakhet	Khanthabouly	6	1	neg	neg
1190	central	Savannakhet	Khanthabouly	7	1	neg	neg
1191	central	Savannakhet	Khanthabouly	10	2	neg	neg
1192	central	Savannakhet	Khanthabouly	10	1	neg	neg
1193	central	Savannakhet	Khanthabouly	11	2	neg	neg
1194	central	Savannakhet	Khanthabouly	11	2	neg	neg
1195	central	Savannakhet	Khanthabouly	19	2	neg	neg
1196	central	Savannakhet	Khanthabouly	17	1	neg	neg
1197	central	Savannakhet	Khanthabouly	17	2	neg	neg
1198	central	Savannakhet	Khanthabouly	17	1	neg	neg
1199	central	Savannakhet	Khanthabouly	19	1	neg	neg
1200	central	Savannakhet	Khanthabouly	17	2	neg	neg
1201	central	Savannakhet	Khanthabouly	76	2	neg	neg
1202	central	Savannakhet	Khanthabouly	65	2	neg	neg
1203	central	Savannakhet	Khanthabouly	54	2	neg	neg
1204	central	Savannakhet	Khanthabouly	47	2	neg	neg
1205	central	Savannakhet	Khanthabouly	49	2	neg	neg
1206	central	Savannakhet	Khanthabouly	50	1	neg	neg
1207	central	Savannakhet	Khanthabouly	2	1	neg	neg
1208	central	Savannakhet	Khanthabouly	2	2	neg	neg
1209	central	Savannakhet	Khanthabouly	2	1	neg	neg
1210	central	Savannakhet	Khanthabouly	1	2	neg	neg
1211	central	Savannakhet	Khanthabouly	1	1	neg	neg
1212	central	Savannakhet	Khanthabouly	1	1	neg	neg
1213	central	Savannakhet	Khanthabouly	1	1	neg	neg
1214	central	Savannakhet	Khanthabouly	1	1	neg	neg
1215	central	Savannakhet	Khanthabouly	27	2	neg	neg
1216	central	Savannakhet	Khanthabouly	25	2	neg	neg
1217	central	Savannakhet	Khanthabouly	32	2	neg	neg
1218	central	Savannakhet	Khanthabouly	36	2	neg	neg
1219	central	Savannakhet	Khanthabouly	34	2	neg	neg
1220	central	Savannakhet	Khanthabouly	23	2	neg	neg
1221	central	Savannakhet	Khanthabouly	40	2	neg	neg
1222	central	Savannakhet	Khanthabouly	25	2	neg	neg
1223	central	Savannakhet	Khanthabouly	26	1	neg	neg
1224	central	Savannakhet	Khanthabouly	24	1	neg	neg
1225	central	Savannakhet	Khanthabouly	35	1	neg	neg
1226	central	Savannakhet	Khanthabouly	32	1	neg	neg
1227	central	Savannakhet	Khanthabouly	35	1	neg	neg
1228	central	Savannakhet	Khanthabouly	29	1	neg	neg
1229	central	Savannakhet	Khanthabouly	38	1	neg	neg
1230	central	Savannakhet	Khanthabouly	29	1	neg	neg
1231	central	Savannakhet	Khanthabouly	11	2	neg	neg
1232	central	Savannakhet	Khanthabouly	9	2	neg	neg
1233	central	Savannakhet	Khanthabouly	13	2	neg	neg
1234	central	Savannakhet	Khanthabouly	11	1	neg	neg
1235	central	Savannakhet	Khanthabouly	13	2	neg	neg
1236	central	Savannakhet	Khanthabouly	14	1	neg	neg
1237	central	Savannakhet	Khanthabouly	16	1	pos	neg
1238	central	Savannakhet	Khanthabouly	17	2	pos	neg
1239	central	Savannakhet	Khanthabouly	15	2	neg	neg
1240	central	Savannakhet	Khanthabouly	15	2	neg	neg
1241	central	Savannakhet	Khanthabouly	16	1	neg	neg
1242	central	Savannakhet	Khanthabouly	16	1	neg	neg
1243	central	Savannakhet	Khanthabouly	50	1	neg	neg
1244	central	Savannakhet	Khanthabouly	46	1	neg	neg
1245	central	Savannakhet	Khanthabouly	48	1	neg	neg
1246	central	Savannakhet	Khanthabouly	53	1	neg	neg
1247	central	Savannakhet	Khanthabouly	45	1	neg	neg
1248	central	Savannakhet	Khanthabouly	48	1	neg	neg
1249	central	Savannakhet	Champhone	2	1	neg	neg
1250	central	Savannakhet	Champhone	2	1	neg	neg
1251	central	Savannakhet	Champhone	2	2	neg	neg
1252	central	Savannakhet	Champhone	1	1	neg	neg
1253	central	Savannakhet	Champhone	1	1	neg	neg
1254	central	Savannakhet	Champhone	1	2	neg	neg
1255	central	Savannakhet	Champhone	1	1	neg	neg
1256	central	Savannakhet	Champhone	1	2	neg	neg
1257	central	Savannakhet	Champhone	43	2	neg	neg
1258	central	Savannakhet	Champhone	28	2	neg	neg
1259	central	Savannakhet	Champhone	29	2	neg	neg
1260	central	Savannakhet	Champhone	30	2	neg	neg
1261	central	Savannakhet	Champhone	22	2	neg	neg
1262	central	Savannakhet	Champhone	34	2	neg	neg
1263	central	Savannakhet	Champhone	27	2	pos	neg
1264	central	Savannakhet	Champhone	26	2	neg	neg
1265	central	Savannakhet	Champhone	44	1	neg	neg
1266	central	Savannakhet	Champhone	19	1	neg	neg
1267	central	Savannakhet	Champhone	44	1	neg	neg
1268	central	Savannakhet	Champhone	32	1	neg	neg
1269	central	Savannakhet	Champhone	34	1	neg	neg
1270	central	Savannakhet	Champhone	12	1	neg	neg
1271	central	Savannakhet	Champhone	13	1	neg	neg
1272	central	Savannakhet	Champhone	13	2	neg	neg
1273	central	Savannakhet	Champhone	14	2	neg	neg
1274	central	Savannakhet	Champhone	12	2	neg	neg
1275	central	Savannakhet	Champhone	8	1	neg	neg
1276	central	Savannakhet	Champhone	19	1	neg	neg
1277	central	Savannakhet	Champhone	15	1	neg	neg
1278	central	Savannakhet	Champhone	15	2	neg	neg
1279	central	Savannakhet	Champhone	16	2	neg	neg
1280	central	Savannakhet	Champhone	15	2	neg	neg
1281	central	Savannakhet	Champhone	15	2	neg	neg
1282	central	Savannakhet	Champhone	65	2	neg	neg
1283	central	Savannakhet	Champhone	76	2	neg	neg
1284	central	Savannakhet	Champhone	55	1	neg	neg
1285	central	Savannakhet	Champhone	40	1	neg	neg
1286	central	Savannakhet	Champhone	74	2	neg	neg
1287	central	Savannakhet	Champhone	38	1	neg	neg
1288	central	Savannakhet	Champhone	2	1	neg	neg
1289	central	Savannakhet	Champhone	2	2	neg	neg
1290	central	Savannakhet	Champhone	2	1	neg	neg
1291	central	Savannakhet	Champhone	2	2	neg	neg
1292	central	Savannakhet	Champhone	1	2	neg	neg
1293	central	Savannakhet	Champhone	2	2	neg	neg
1294	central	Savannakhet	Champhone	2	1	neg	neg
1295	central	Savannakhet	Champhone	2	1	neg	neg
1296	central	Savannakhet	Champhone	27	2	neg	neg
1297	central	Savannakhet	Champhone	35	2	neg	neg
1298	central	Savannakhet	Champhone	28	2	neg	neg
1299	central	Savannakhet	Champhone	33	2	neg	neg
1300	central	Savannakhet	Champhone	29	2	neg	neg
1301	central	Savannakhet	Champhone	24	2	neg	neg
1302	central	Savannakhet	Champhone	31	2	neg	neg
1303	central	Savannakhet	Champhone	34	2	neg	neg
1304	central	Savannakhet	Champhone	30	1	neg	neg
1305	central	Savannakhet	Champhone	23	1	pos	neg
1306	central	Savannakhet	Champhone	31	1	neg	neg
1307	central	Savannakhet	Champhone	34	1	neg	neg
1308	central	Savannakhet	Champhone	31	1	neg	neg
1309	central	Savannakhet	Champhone	34	1	neg	neg
1310	central	Savannakhet	Champhone	37	1	neg	neg
1311	central	Savannakhet	Champhone	34	1	neg	neg
1312	central	Savannakhet	Champhone	14	2	neg	neg
1313	central	Savannakhet	Champhone	14	2	neg	neg
1314	central	Savannakhet	Champhone	8	1	neg	neg
1315	central	Savannakhet	Champhone	10	1	neg	neg
1316	central	Savannakhet	Champhone	11	2	neg	neg
1317	central	Savannakhet	Champhone	13	2	neg	neg
1318	central	Savannakhet	Champhone	17	2	neg	neg
1319	central	Savannakhet	Champhone	16	2	neg	neg
1320	central	Savannakhet	Champhone	15	2	neg	neg
1321	central	Savannakhet	Champhone	17	1	neg	neg
1322	central	Savannakhet	Champhone	18	1	neg	neg
1323	central	Savannakhet	Champhone	17	2	neg	neg
1324	central	Savannakhet	Champhone	57	1	neg	neg
1325	central	Savannakhet	Champhone	62	1	neg	neg
1326	central	Savannakhet	Champhone	49	1	neg	neg
1327	central	Savannakhet	Champhone	47	2	neg	neg
1328	central	Savannakhet	Champhone	46	1	neg	neg
1329	central	Savannakhet	Champhone	49	1	neg	neg
1330	central	Savannakhet	Xaybuly	2	1	neg	neg
1331	central	Savannakhet	Xaybuly	1	2	neg	neg
1332	central	Savannakhet	Xaybuly	1	1	neg	neg
1333	central	Savannakhet	Xaybuly	1	1	neg	neg
1334	central	Savannakhet	Xaybuly	1	1	neg	neg
1335	central	Savannakhet	Xaybuly	1	2	neg	neg
1336	central	Savannakhet	Xaybuly	1	2	neg	neg
1337	central	Savannakhet	Xaybuly	1	1	neg	neg
1338	central	Savannakhet	Xaybuly	23	2	neg	neg
1339	central	Savannakhet	Xaybuly	28	2	neg	neg
1340	central	Savannakhet	Xaybuly	21	2	neg	neg
1341	central	Savannakhet	Xaybuly	25	2	neg	neg
1342	central	Savannakhet	Xaybuly	27	2	neg	neg
1343	central	Savannakhet	Xaybuly	36	2	neg	neg
1344	central	Savannakhet	Xaybuly	25	2	neg	neg
1345	central	Savannakhet	Xaybuly	42	2	neg	neg
1346	central	Savannakhet	Xaybuly	35	1	neg	neg
1347	central	Savannakhet	Xaybuly	29	1	neg	neg
1348	central	Savannakhet	Xaybuly	29	1	neg	neg
1349	central	Savannakhet	Xaybuly	27	1	neg	neg
1350	central	Savannakhet	Xaybuly	30	1	neg	neg
1351	central	Savannakhet	Xaybuly	38	1	neg	neg
1352	central	Savannakhet	Xaybuly	31	1	neg	neg
1353	central	Savannakhet	Xaybuly	41	1	neg	neg
1354	central	Savannakhet	Xaybuly	10	1	neg	neg
1355	central	Savannakhet	Xaybuly	5	1	neg	neg
1356	central	Savannakhet	Xaybuly	12	2	neg	neg
1357	central	Savannakhet	Xaybuly	6	2	neg	neg
1358	central	Savannakhet	Xaybuly	5	2	neg	neg
1359	central	Savannakhet	Xaybuly	13	2	neg	neg
1360	central	Savannakhet	Xaybuly	16	1	neg	neg
1361	central	Savannakhet	Xaybuly	15	1	neg	neg
1362	central	Savannakhet	Xaybuly	17	1	neg	neg
1363	central	Savannakhet	Xaybuly	19	2	neg	neg
1364	central	Savannakhet	Xaybuly	17	2	neg	neg
1365	central	Savannakhet	Xaybuly	16	2	neg	neg
1366	central	Savannakhet	Xaybuly	44	2	neg	neg
1367	central	Savannakhet	Xaybuly	64	1	neg	neg
1368	central	Savannakhet	Xaybuly	62	2	neg	neg
1369	central	Savannakhet	Xaybuly	47	1	neg	neg
1370	central	Savannakhet	Xaybuly	46	2	neg	neg
1371	central	Savannakhet	Xaybuly	48	2	neg	neg
1372	central	Savannakhet	Xaybuly	1	1	neg	neg
1373	central	Savannakhet	Xaybuly	1	2	neg	neg
1374	central	Savannakhet	Xaybuly	1	1	neg	neg
1375	central	Savannakhet	Xaybuly	1	2	neg	neg
1376	central	Savannakhet	Xaybuly	1	1	neg	neg
1377	central	Savannakhet	Xaybuly	1	1	neg	neg
1378	central	Savannakhet	Xaybuly	1	1	neg	neg
1379	central	Savannakhet	Xaybuly	31	2	neg	neg
1380	central	Savannakhet	Xaybuly	26	2	neg	neg
1381	central	Savannakhet	Xaybuly	48	2	neg	neg
1382	central	Savannakhet	Xaybuly	18	2	neg	neg
1383	central	Savannakhet	Xaybuly	29	2	neg	neg
1384	central	Savannakhet	Xaybuly	26	2	neg	neg
1385	central	Savannakhet	Xaybuly	25	2	neg	neg
1386	central	Savannakhet	Xaybuly	32	1	neg	neg
1387	central	Savannakhet	Xaybuly	32	1	neg	neg
1388	central	Savannakhet	Xaybuly	48	1	neg	neg
1389	central	Savannakhet	Xaybuly	23	1	neg	neg
1390	central	Savannakhet	Xaybuly	31	1	neg	neg
1391	central	Savannakhet	Xaybuly	32	1	neg	neg
1392	central	Savannakhet	Xaybuly	28	1	neg	neg
1393	central	Savannakhet	Xaybuly	5	1	neg	neg
1394	central	Savannakhet	Xaybuly	5	1	neg	neg
1395	central	Savannakhet	Xaybuly	6	2	neg	neg
1396	central	Savannakhet	Xaybuly	11	1	neg	neg
1397	central	Savannakhet	Xaybuly	5	2	neg	neg
1398	central	Savannakhet	Xaybuly	6	2	neg	neg
1399	central	Savannakhet	Xaybuly	18	1	neg	neg
1400	central	Savannakhet	Xaybuly	15	1	neg	neg
1401	central	Savannakhet	Xaybuly	18	1	neg	neg
1402	central	Savannakhet	Xaybuly	18	2	neg	neg
1403	central	Savannakhet	Xaybuly	16	2	neg	neg
1404	central	Savannakhet	Xaybuly	16	1	neg	neg
1405	central	Savannakhet	Xaybuly	53	1	neg	neg
1406	central	Savannakhet	Xaybuly	46	2	neg	neg
1407	central	Savannakhet	Xaybuly	68	2	neg	neg
1408	central	Savannakhet	Xaybuly	56	2	neg	neg
1409	central	Savannakhet	Xaybuly	49	2	neg	neg
1410	central	Savannakhet	Xaybuly	60	2	neg	neg
1411	central	Savannakhet	Atsaphone	2	1	neg	neg
1412	central	Savannakhet	Atsaphone	1	1	neg	neg
1413	central	Savannakhet	Atsaphone	2	2	neg	neg
1414	central	Savannakhet	Atsaphone	1	2	neg	neg
1415	central	Savannakhet	Atsaphone	18	2	neg	neg
1416	central	Savannakhet	Atsaphone	39	2	neg	neg
1417	central	Savannakhet	Atsaphone	18	2	neg	neg
1418	central	Savannakhet	Atsaphone	26	2	neg	neg
1419	central	Savannakhet	Atsaphone	33	2	neg	neg
1420	central	Savannakhet	Atsaphone	22	1	pos	neg
1421	central	Savannakhet	Atsaphone	38	1	neg	neg
1422	central	Savannakhet	Atsaphone	37	1	neg	neg
1423	central	Savannakhet	Atsaphone	35	1	neg	neg
1424	central	Savannakhet	Atsaphone	11	2	neg	neg
1425	central	Savannakhet	Atsaphone	8	1	neg	neg
1426	central	Savannakhet	Atsaphone	5	1	neg	neg
1427	central	Savannakhet	Atsaphone	8	2	neg	neg
1428	central	Savannakhet	Atsaphone	12	2	neg	neg
1429	central	Savannakhet	Atsaphone	5	1	neg	neg
1430	central	Savannakhet	Atsaphone	15	2	neg	neg
1431	central	Savannakhet	Atsaphone	15	2	neg	neg
1432	central	Savannakhet	Atsaphone	15	2	neg	neg
1433	central	Savannakhet	Atsaphone	15	2	neg	neg
1434	central	Savannakhet	Atsaphone	16	2	neg	neg
1435	central	Savannakhet	Atsaphone	17	2	neg	neg
1436	central	Savannakhet	Atsaphone	52	1	neg	neg
1437	central	Savannakhet	Atsaphone	51	2	neg	neg
1438	central	Savannakhet	Atsaphone	58	1	neg	neg
1439	central	Savannakhet	Atsaphone	52	1	neg	neg
1440	central	Savannakhet	Atsaphone	64	2	neg	neg
1441	central	Savannakhet	Atsaphone	48	1	neg	pos
1442	central	Savannakhet	Atsaphone	1	1	neg	neg
1443	central	Savannakhet	Atsaphone	2	2	neg	neg
1444	central	Savannakhet	Atsaphone	1	1	neg	neg
1445	central	Savannakhet	Atsaphone	1	1	neg	neg
1446	central	Savannakhet	Atsaphone	1	1	neg	neg
1447	central	Savannakhet	Atsaphone	1	2	neg	neg
1448	central	Savannakhet	Atsaphone	36	2	neg	neg
1449	central	Savannakhet	Atsaphone	37	2	neg	neg
1450	central	Savannakhet	Atsaphone	26	2	neg	neg
1451	central	Savannakhet	Atsaphone	27	2	neg	neg
1452	central	Savannakhet	Atsaphone	24	2	neg	neg
1453	central	Savannakhet	Atsaphone	20	2	neg	neg
1454	central	Savannakhet	Atsaphone	39	2	neg	neg
1455	central	Savannakhet	Atsaphone	30	2	neg	neg
1456	central	Savannakhet	Atsaphone	32	1	neg	neg
1457	central	Savannakhet	Atsaphone	49	1	neg	neg
1458	central	Savannakhet	Atsaphone	30	1	neg	neg
1459	central	Savannakhet	Atsaphone	28	1	neg	neg
1460	central	Savannakhet	Atsaphone	26	1	neg	neg
1461	central	Savannakhet	Atsaphone	22	1	neg	neg
1462	central	Savannakhet	Atsaphone	41	1	neg	neg
1463	central	Savannakhet	Atsaphone	25	1	neg	neg
1464	central	Savannakhet	Atsaphone	13	1	neg	neg
1465	central	Savannakhet	Atsaphone	7	1	neg	neg
1466	central	Savannakhet	Atsaphone	8	2	neg	neg
1467	central	Savannakhet	Atsaphone	7	2	neg	neg
1468	central	Savannakhet	Atsaphone	11	2	neg	neg
1469	central	Savannakhet	Atsaphone	12	2	neg	neg
1470	central	Savannakhet	Atsaphone	17	1	neg	neg
1471	central	Savannakhet	Atsaphone	17	1	neg	neg
1472	central	Savannakhet	Atsaphone	18	1	neg	neg
1473	central	Savannakhet	Atsaphone	17	2	neg	neg
1474	central	Savannakhet	Atsaphone	15	2	neg	neg
1475	central	Savannakhet	Atsaphone	17	2	neg	neg
1476	central	Savannakhet	Atsaphone	40	1	neg	neg
1477	central	Savannakhet	Atsaphone	41	2	neg	neg
1478	central	Savannakhet	Atsaphone	44	1	neg	neg
1479	central	Savannakhet	Atsaphone	58	2	neg	neg
1480	central	Savannakhet	Atsaphone	51	2	neg	neg
1481	central	Savannakhet	Atsaphone	53	2	neg	neg
1482	south	Sekong	Kaleum	1	1	neg	neg
1483	south	Sekong	Kaleum	1	2	neg	neg
1484	south	Sekong	Kaleum	1	1	neg	neg
1485	south	Sekong	Kaleum	1	2	neg	neg
1486	south	Sekong	Kaleum	30	2	neg	neg
1487	south	Sekong	Kaleum	25	2	neg	neg
1488	south	Sekong	Kaleum	17	2	neg	neg
1489	south	Sekong	Kaleum	41	1	neg	pos
1490	south	Sekong	Kaleum	31	1	neg	pos
1491	south	Sekong	Kaleum	30	1	neg	neg
1492	south	Sekong	Kaleum	19	1	neg	neg
1493	south	Sekong	Kaleum	10	1	neg	neg
1494	south	Sekong	Kaleum	7	2	neg	neg
1495	south	Sekong	Kaleum	14	1	neg	neg
1496	south	Sekong	Kaleum	12	1	neg	neg
1497	south	Sekong	Kaleum	8	1	neg	neg
1498	south	Sekong	Kaleum	10	2	neg	neg
1499	south	Sekong	Kaleum	15	1	neg	neg
1500	south	Sekong	Kaleum	15	1	neg	neg
1501	south	Sekong	Kaleum	17	1	neg	neg
1502	south	Sekong	Kaleum	15	2	neg	neg
1503	south	Sekong	Kaleum	15	2	neg	neg
1504	south	Sekong	Kaleum	15	2	neg	neg
1505	south	Sekong	Kaleum	59	1	neg	neg
1506	south	Sekong	Kaleum	49	2	neg	neg
1507	south	Sekong	Kaleum	52	1	neg	neg
1508	south	Sekong	Kaleum	54	1	neg	pos
1509	south	Sekong	Kaleum	55	2	neg	neg
1510	south	Sekong	Kaleum	60	1	neg	neg
1511	south	Sekong	Kaleum	1	1	neg	neg
1512	south	Sekong	Kaleum	2	2	neg	neg
1513	south	Sekong	Kaleum	1	2	neg	neg
1514	south	Sekong	Kaleum	1	2	neg	neg
1515	south	Sekong	Kaleum	1	2	neg	neg
1516	south	Sekong	Kaleum	1	1	neg	neg
1517	south	Sekong	Kaleum	2	2	neg	neg
1518	south	Sekong	Kaleum	1	1	neg	neg
1519	south	Sekong	Kaleum	26	2	neg	neg
1520	south	Sekong	Kaleum	28	2	neg	neg
1521	south	Sekong	Kaleum	40	2	neg	neg
1522	south	Sekong	Kaleum	32	2	neg	neg
1523	south	Sekong	Kaleum	37	2	neg	neg
1524	south	Sekong	Kaleum	30	2	neg	neg
1525	south	Sekong	Kaleum	37	2	neg	neg
1526	south	Sekong	Kaleum	16	2	neg	neg
1527	south	Sekong	Kaleum	22	1	neg	neg
1528	south	Sekong	Kaleum	31	1	neg	neg
1529	south	Sekong	Kaleum	41	1	neg	neg
1530	south	Sekong	Kaleum	40	1	neg	neg
1531	south	Sekong	Kaleum	38	1	neg	neg
1532	south	Sekong	Kaleum	37	1	neg	neg
1533	south	Sekong	Kaleum	38	1	neg	neg
1534	south	Sekong	Kaleum	19	1	neg	neg
1535	south	Sekong	Kaleum	11	1	neg	neg
1536	south	Sekong	Kaleum	13	2	neg	neg
1537	south	Sekong	Kaleum	14	1	neg	neg
1538	south	Sekong	Kaleum	14	2	neg	neg
1539	south	Sekong	Kaleum	9	0	neg	neg
1540	south	Sekong	Kaleum	12	1	neg	neg
1541	south	Sekong	Kaleum	15	1	neg	neg
1542	south	Sekong	Kaleum	17	1	neg	neg
1543	south	Sekong	Kaleum	18	1	neg	neg
1544	south	Sekong	Kaleum	16	2	neg	neg
1545	south	Sekong	Kaleum	14	1	neg	neg
1546	south	Sekong	Kaleum	15	1	neg	neg
1547	south	Sekong	Kaleum	60	1	neg	neg
1548	south	Sekong	Kaleum	60	2	neg	neg
1549	south	Sekong	Kaleum	42	2	neg	neg
1550	south	Sekong	Kaleum	51	1	neg	neg
1551	south	Sekong	Kaleum	51	1	neg	neg
1552	south	Sekong	Kaleum	49	2	neg	neg
1553	south	Champasak	Paksxong	1	2	neg	neg
1554	south	Champasak	Paksxong	1	1	neg	neg
1555	south	Champasak	Paksxong	1	2	neg	neg
1556	south	Champasak	Paksxong	1	2	neg	neg
1557	south	Champasak	Paksxong	2	1	neg	neg
1558	south	Champasak	Paksxong	1	1	neg	neg
1559	south	Champasak	Paksxong	1	2	neg	neg
1560	south	Champasak	Paksxong	2	1	neg	neg
1561	south	Champasak	Paksxong	28	2	neg	neg
1562	south	Champasak	Paksxong	30	2	neg	neg
1563	south	Champasak	Paksxong	26	2	neg	neg
1564	south	Champasak	Paksxong	27	2	neg	neg
1565	south	Champasak	Paksxong	31	2	neg	neg
1566	south	Champasak	Paksxong	34	2	pos	neg
1567	south	Champasak	Paksxong	23	2	neg	neg
1568	south	Champasak	Paksxong	31	2	neg	neg
1569	south	Champasak	Paksxong	28	1	neg	neg
1570	south	Champasak	Paksxong	30	1	neg	neg
1571	south	Champasak	Paksxong	33	1	neg	neg
1572	south	Champasak	Paksxong	37	1	neg	neg
1573	south	Champasak	Paksxong	22	1	neg	neg
1574	south	Champasak	Paksxong	26	1	neg	neg
1575	south	Champasak	Paksxong	24	1	neg	neg
1576	south	Champasak	Paksxong	32	1	neg	neg
1577	south	Champasak	Paksxong	7	2	neg	neg
1578	south	Champasak	Paksxong	6	2	neg	neg
1579	south	Champasak	Paksxong	10	1	neg	neg
1580	south	Champasak	Paksxong	13	2	neg	neg
1581	south	Champasak	Paksxong	6	1	neg	neg
1582	south	Champasak	Paksxong	14	1	neg	neg
1583	south	Champasak	Paksxong	16	2	neg	neg
1584	south	Champasak	Paksxong	17	2	neg	neg
1585	south	Champasak	Paksxong	19	1	neg	neg
1586	south	Champasak	Paksxong	18	1	neg	neg
1587	south	Champasak	Paksxong	17	1	neg	neg
1588	south	Champasak	Paksxong	15	2	neg	neg
1589	south	Champasak	Paksxong	52	1	neg	neg
1590	south	Champasak	Paksxong	46	1	neg	neg
1591	south	Champasak	Paksxong	41	2	neg	neg
1592	south	Champasak	Paksxong	50	2	neg	neg
1593	south	Champasak	Paksxong	53	1	neg	neg
1594	south	Champasak	Paksxong	40	2	neg	neg
1595	south	Champasak	Paksxong	1	1	neg	neg
1596	south	Champasak	Paksxong	1	1	neg	neg
1597	south	Champasak	Paksxong	1	2	neg	neg
1598	south	Champasak	Paksxong	39	2	neg	neg
1599	south	Champasak	Paksxong	19	2	pos	neg
1600	south	Champasak	Paksxong	24	2	neg	neg
1601	south	Champasak	Paksxong	33	1	neg	neg
1602	south	Champasak	Paksxong	25	1	neg	neg
1603	south	Champasak	Paksxong	28	1	neg	neg
1604	south	Champasak	Paksxong	5	6	pos	neg
1605	south	Champasak	Paksxong	7	1	neg	neg
1606	south	Champasak	Paksxong	11	2	neg	neg
1607	south	Champasak	Paksxong	6	2	neg	neg
1608	south	Champasak	Paksxong	5	1	neg	neg
1609	south	Champasak	Paksxong	9	2	neg	neg
1610	south	Champasak	Paksxong	15	1	neg	neg
1611	south	Champasak	Paksxong	15	2	neg	neg
1612	south	Champasak	Paksxong	16	2	neg	neg
1613	south	Champasak	Paksxong	19	1	neg	neg
1614	south	Champasak	Paksxong	19	2	neg	neg
1615	south	Champasak	Paksxong	19	1	neg	neg
1616	south	Champasak	Paksxong	52	1	neg	neg
1617	south	Champasak	Paksxong	40	2	neg	neg
1618	south	Champasak	Paksxong	56	1	neg	neg
1619	south	Champasak	Paksxong	40	2	pos	neg
1620	south	Champasak	Paksxong	65	1	neg	neg
1621	south	Champasak	Paksxong	72	2	neg	neg
1622	south	Champasak	Pathoomphone	1	1	neg	neg
1623	south	Champasak	Pathoomphone	1	1	neg	neg
1624	south	Champasak	Pathoomphone	1	2	neg	neg
1625	south	Champasak	Pathoomphone	2	2	neg	neg
1626	south	Champasak	Pathoomphone	35	2	neg	neg
1627	south	Champasak	Pathoomphone	32	2	neg	neg
1628	south	Champasak	Pathoomphone	27	2	pos	neg
1629	south	Champasak	Pathoomphone	25	2	neg	neg
1630	south	Champasak	Pathoomphone	38	1	neg	neg
1631	south	Champasak	Pathoomphone	35	1	neg	neg
1632	south	Champasak	Pathoomphone	29	1	neg	neg
1633	south	Champasak	Pathoomphone	28	1	neg	neg
1634	south	Champasak	Pathoomphone	8	2	neg	neg
1635	south	Champasak	Pathoomphone	12	2	neg	neg
1636	south	Champasak	Pathoomphone	5	2	neg	neg
1637	south	Champasak	Pathoomphone	9	1	neg	neg
1638	south	Champasak	Pathoomphone	6	2	neg	neg
1639	south	Champasak	Pathoomphone	7	1	neg	neg
1640	south	Champasak	Pathoomphone	16	2	neg	neg
1641	south	Champasak	Pathoomphone	15	2	neg	neg
1642	south	Champasak	Pathoomphone	16	2	neg	neg
1643	south	Champasak	Pathoomphone	15	2	neg	neg
1644	south	Champasak	Pathoomphone	17	2	neg	neg
1645	south	Champasak	Pathoomphone	15	2	neg	neg
1646	south	Champasak	Pathoomphone	63	1	neg	neg
1647	south	Champasak	Pathoomphone	75	1	neg	neg
1648	south	Champasak	Pathoomphone	72	1	neg	neg
1649	south	Champasak	Pathoomphone	64	2	neg	neg
1650	south	Champasak	Pathoomphone	55	2	neg	neg
1651	south	Champasak	Pathoomphone	55	2	neg	neg
1652	south	Champasak	Pathoomphone	1	1	neg	neg
1653	south	Champasak	Pathoomphone	2	1	neg	neg
1654	south	Champasak	Pathoomphone	2	2	neg	neg
1655	south	Champasak	Pathoomphone	2	1	neg	neg
1656	south	Champasak	Pathoomphone	2	2	neg	neg
1657	south	Champasak	Pathoomphone	1	1	neg	neg
1658	south	Champasak	Pathoomphone	2	1	neg	neg
1659	south	Champasak	Pathoomphone	1	2	neg	neg
1660	south	Champasak	Pathoomphone	35	2	neg	neg
1661	south	Champasak	Pathoomphone	25	2	neg	neg
1662	south	Champasak	Pathoomphone	22	2	neg	neg
1663	south	Champasak	Pathoomphone	38	2	neg	neg
1664	south	Champasak	Pathoomphone	52	2	neg	neg
1665	south	Champasak	Pathoomphone	20	2	neg	neg
1666	south	Champasak	Pathoomphone	36	2	neg	neg
1667	south	Champasak	Pathoomphone	40	2	neg	pos
1668	south	Champasak	Pathoomphone	45	1	neg	neg
1669	south	Champasak	Pathoomphone	30	1	neg	neg
1670	south	Champasak	Pathoomphone	31	1	neg	neg
1671	south	Champasak	Pathoomphone	43	1	neg	neg
1672	south	Champasak	Pathoomphone	59	1	neg	neg
1673	south	Champasak	Pathoomphone	22	1	neg	neg
1674	south	Champasak	Pathoomphone	35	1	neg	neg
1675	south	Champasak	Pathoomphone	45	1	neg	neg
1676	south	Champasak	Pathoomphone	13	1	neg	neg
1677	south	Champasak	Pathoomphone	10	2	neg	neg
1678	south	Champasak	Pathoomphone	10	2	neg	neg
1679	south	Champasak	Pathoomphone	7	1	neg	neg
1680	south	Champasak	Pathoomphone	13	1	neg	neg
1681	south	Champasak	Pathoomphone	7	1	neg	neg
1682	south	Champasak	Pathoomphone	17	2	neg	neg
1683	south	Champasak	Pathoomphone	17	1	neg	neg
1684	south	Champasak	Pathoomphone	16	2	neg	neg
1685	south	Champasak	Pathoomphone	19	1	neg	neg
1686	south	Champasak	Pathoomphone	17	1	neg	neg
1687	south	Champasak	Pathoomphone	15	1	neg	neg
1688	south	Champasak	Pathoomphone	57	1	neg	neg
1689	south	Champasak	Pathoomphone	54	1	neg	neg
1690	south	Champasak	Pathoomphone	55	2	neg	neg
1691	south	Champasak	Pathoomphone	40	2	neg	neg
1692	south	Champasak	Pathoomphone	49	2	neg	neg
1693	south	Champasak	Pathoomphone	55	2	neg	pos
1694	south	Champasak	Phonthong	2	1	neg	neg
1695	south	Champasak	Phonthong	1	1	neg	neg
1696	south	Champasak	Phonthong	1	2	neg	neg
1697	south	Champasak	Phonthong	2	1	neg	neg
1698	south	Champasak	Phonthong	2	2	neg	neg
1699	south	Champasak	Phonthong	1	1	neg	neg
1700	south	Champasak	Phonthong	1	2	neg	neg
1701	south	Champasak	Phonthong	34	2	neg	neg
1702	south	Champasak	Phonthong	22	2	neg	neg
1703	south	Champasak	Phonthong	27	2	neg	neg
1704	south	Champasak	Phonthong	46	2	neg	neg
1705	south	Champasak	Phonthong	24	2	neg	neg
1706	south	Champasak	Phonthong	43	2	neg	neg
1707	south	Champasak	Phonthong	23	2	neg	neg
1708	south	Champasak	Phonthong	18	2	neg	neg
1709	south	Champasak	Phonthong	41	1	neg	neg
1710	south	Champasak	Phonthong	25	1	neg	neg
1711	south	Champasak	Phonthong	24	1	neg	neg
1712	south	Champasak	Phonthong	45	1	neg	neg
1713	south	Champasak	Phonthong	28	1	neg	neg
1714	south	Champasak	Phonthong	43	1	neg	neg
1715	south	Champasak	Phonthong	26	1	neg	neg
1716	south	Champasak	Phonthong	24	1	neg	neg
1717	south	Champasak	Phonthong	14	2	neg	neg
1718	south	Champasak	Phonthong	5	2	neg	neg
1719	south	Champasak	Phonthong	12	2	neg	neg
1720	south	Champasak	Phonthong	7	1	neg	neg
1721	south	Champasak	Phonthong	7	1	neg	neg
1722	south	Champasak	Phonthong	5	2	neg	neg
1723	south	Champasak	Phonthong	15	1	neg	neg
1724	south	Champasak	Phonthong	15	2	neg	neg
1725	south	Champasak	Phonthong	18	2	neg	neg
1726	south	Champasak	Phonthong	18	2	neg	neg
1727	south	Champasak	Phonthong	16	2	neg	neg
1728	south	Champasak	Phonthong	16	1	neg	neg
1729	south	Champasak	Phonthong	48	2	neg	neg
1730	south	Champasak	Phonthong	40	2	neg	neg
1731	south	Champasak	Phonthong	49	2	neg	neg
1732	south	Champasak	Phonthong	40	2	neg	neg
1733	south	Champasak	Phonthong	40	2	neg	neg
1734	south	Champasak	Phonthong	55	2	neg	neg
1735	south	Champasak	Phonthong	1	1	neg	neg
1736	south	Champasak	Phonthong	2	1	neg	neg
1737	south	Champasak	Phonthong	1	1	neg	neg
1738	south	Champasak	Phonthong	2	2	neg	neg
1739	south	Champasak	Phonthong	2	1	neg	neg
1740	south	Champasak	Phonthong	1	1	neg	neg
1741	south	Champasak	Phonthong	1	1	neg	neg
1742	south	Champasak	Phonthong	1	2	neg	neg
1743	south	Champasak	Phonthong	24	2	neg	neg
1744	south	Champasak	Phonthong	24	2	neg	neg
1745	south	Champasak	Phonthong	28	2	neg	neg
1746	south	Champasak	Phonthong	38	2	neg	neg
1747	south	Champasak	Phonthong	22	2	neg	neg
1748	south	Champasak	Phonthong	28	2	neg	neg
1749	south	Champasak	Phonthong	37	2	neg	neg
1750	south	Champasak	Phonthong	19	2	neg	neg
1751	south	Champasak	Phonthong	28	1	neg	neg
1752	south	Champasak	Phonthong	28	1	neg	neg
1753	south	Champasak	Phonthong	27	1	neg	neg
1754	south	Champasak	Phonthong	39	1	neg	neg
1755	south	Champasak	Phonthong	31	1	neg	neg
1756	south	Champasak	Phonthong	28	1	neg	neg
1757	south	Champasak	Phonthong	42	1	neg	neg
1758	south	Champasak	Phonthong	22	1	pos	neg
1759	south	Champasak	Phonthong	14	1	neg	neg
1760	south	Champasak	Phonthong	14	1	neg	neg
1761	south	Champasak	Phonthong	11	2	neg	neg
1762	south	Champasak	Phonthong	5	1	neg	neg
1763	south	Champasak	Phonthong	8	2	neg	neg
1764	south	Champasak	Phonthong	6	2	neg	neg
1765	south	Champasak	Phonthong	15	2	neg	neg
1766	south	Champasak	Phonthong	15	2	neg	neg
1767	south	Champasak	Phonthong	18	2	neg	neg
1768	south	Champasak	Phonthong	19	2	neg	neg
1769	south	Champasak	Phonthong	15	2	neg	neg
1770	south	Champasak	Phonthong	19	2	neg	neg
1771	south	Champasak	Phonthong	64	2	neg	neg
1772	south	Champasak	Phonthong	49	1	neg	neg
1773	south	Champasak	Phonthong	44	2	neg	neg
1774	south	Champasak	Phonthong	51	2	neg	neg
1775	south	Champasak	Phonthong	40	2	neg	neg
1776	south	Champasak	Phonthong	41	2	neg	neg
1777	south	Champasak	Khong	1	2	neg	neg
1778	south	Champasak	Khong	1	2	neg	neg
1779	south	Champasak	Khong	23	2	neg	neg
1780	south	Champasak	Khong	21	2	neg	neg
1781	south	Champasak	Khong	24	2	neg	neg
1782	south	Champasak	Khong	38	1	neg	neg
1783	south	Champasak	Khong	25	1	neg	neg
1784	south	Champasak	Khong	26	1	neg	neg
1785	south	Champasak	Khong	7	2	neg	neg
1786	south	Champasak	Khong	8	1	neg	neg
1787	south	Champasak	Khong	5	1	neg	neg
1788	south	Champasak	Khong	9	2	neg	neg
1789	south	Champasak	Khong	7	1	neg	neg
1790	south	Champasak	Khong	13	2	neg	neg
1791	south	Champasak	Khong	17	1	neg	neg
1792	south	Champasak	Khong	17	2	neg	neg
1793	south	Champasak	Khong	16	2	neg	neg
1794	south	Champasak	Khong	16	2	neg	neg
1795	south	Champasak	Khong	16	2	neg	neg
1796	south	Champasak	Khong	15	1	neg	neg
1797	south	Champasak	Khong	53	1	neg	neg
1798	south	Champasak	Khong	69	1	neg	neg
1799	south	Champasak	Khong	53	2	neg	neg
1800	south	Champasak	Khong	54	1	neg	neg
1801	south	Champasak	Khong	45	2	neg	neg
1802	south	Champasak	Khong	75	1	neg	neg
1803	south	Champasak	Khong	1	1	neg	neg
1804	south	Champasak	Khong	2	1	neg	neg
1805	south	Champasak	Khong	2	2	neg	neg
1806	south	Champasak	Khong	1	1	neg	neg
1807	south	Champasak	Khong	2	2	neg	neg
1808	south	Champasak	Khong	1	1	neg	neg
1809	south	Champasak	Khong	2	2	neg	neg
1810	south	Champasak	Khong	1	1	neg	neg
1811	south	Champasak	Khong	42	2	neg	neg
1812	south	Champasak	Khong	22	2	neg	neg
1813	south	Champasak	Khong	25	2	neg	neg
1814	south	Champasak	Khong	23	2	neg	neg
1815	south	Champasak	Khong	38	2	neg	neg
1816	south	Champasak	Khong	33	2	neg	neg
1817	south	Champasak	Khong	31	2	neg	neg
1818	south	Champasak	Khong	42	1	neg	neg
1819	south	Champasak	Khong	49	1	neg	neg
1820	south	Champasak	Khong	38	1	neg	neg
1821	south	Champasak	Khong	40	1	neg	neg
1822	south	Champasak	Khong	23	1	neg	neg
1823	south	Champasak	Khong	43	1	neg	neg
1824	south	Champasak	Khong	34	1	neg	neg
1825	south	Champasak	Khong	27	1	neg	neg
1826	south	Champasak	Khong	6	1	neg	neg
1827	south	Champasak	Khong	9	2	neg	neg
1828	south	Champasak	Khong	13	1	neg	neg
1829	south	Champasak	Khong	13	2	neg	neg
1830	south	Champasak	Khong	11	1	neg	neg
1831	south	Champasak	Khong	12	2	neg	neg
1832	south	Champasak	Khong	19	2	neg	neg
1833	south	Champasak	Khong	15	2	neg	neg
1834	south	Champasak	Khong	19	1	neg	neg
1835	south	Champasak	Khong	16	2	neg	neg
1836	south	Champasak	Khong	15	2	neg	neg
1837	south	Champasak	Khong	15	2	neg	neg
1838	south	Champasak	Khong	59	2	neg	neg
1839	south	Champasak	Khong	45	2	neg	neg
1840	south	Champasak	Khong	43	2	neg	neg
1841	south	Champasak	Khong	42	2	neg	neg
1842	south	Champasak	Khong	49	1	neg	pos
1843	south	Champasak	Khong	49	1	neg	neg
1844	south	Attapeu	Sanamxay	1	1	neg	neg
1845	south	Attapeu	Sanamxay	1	2	neg	neg
1846	south	Attapeu	Sanamxay	1	1	neg	neg
1847	south	Attapeu	Sanamxay	1	2	neg	neg
1848	south	Attapeu	Sanamxay	2	2	neg	neg
1849	south	Attapeu	Sanamxay	2	2	neg	neg
1850	south	Attapeu	Sanamxay	2	2	neg	neg
1851	south	Attapeu	Sanamxay	2	2	neg	neg
1852	south	Attapeu	Sanamxay	24	2	neg	neg
1853	south	Attapeu	Sanamxay	29	2	neg	neg
1854	south	Attapeu	Sanamxay	27	2	neg	neg
1855	south	Attapeu	Sanamxay	24	2	neg	neg
1856	south	Attapeu	Sanamxay	24	2	neg	neg
1857	south	Attapeu	Sanamxay	42	2	pos	neg
1858	south	Attapeu	Sanamxay	36	2	neg	neg
1859	south	Attapeu	Sanamxay	27	2	neg	neg
1860	south	Attapeu	Sanamxay	23	1	neg	neg
1861	south	Attapeu	Sanamxay	44	1	pos	neg
1862	south	Attapeu	Sanamxay	25	1	neg	neg
1863	south	Attapeu	Sanamxay	26	1	neg	neg
1864	south	Attapeu	Sanamxay	23	1	neg	neg
1865	south	Attapeu	Sanamxay	60	1	neg	neg
1866	south	Attapeu	Sanamxay	40	1	neg	pos
1867	south	Attapeu	Sanamxay	34	1	neg	neg
1868	south	Attapeu	Sanamxay	13	1	neg	neg
1869	south	Attapeu	Sanamxay	12	1	neg	neg
1870	south	Attapeu	Sanamxay	12	1	neg	neg
1871	south	Attapeu	Sanamxay	13	1	neg	neg
1872	south	Attapeu	Sanamxay	14	2	neg	neg
1873	south	Attapeu	Sanamxay	13	1	neg	neg
1874	south	Attapeu	Sanamxay	17	2	neg	neg
1875	south	Attapeu	Sanamxay	15	2	neg	neg
1876	south	Attapeu	Sanamxay	16	1	neg	neg
1877	south	Attapeu	Sanamxay	15	2	pos	neg
1878	south	Attapeu	Sanamxay	15	1	neg	neg
1879	south	Attapeu	Sanamxay	17	2	neg	neg
1880	south	Attapeu	Sanamxay	68	1	neg	pos
1881	south	Attapeu	Sanamxay	47	2	neg	neg
1882	south	Attapeu	Sanamxay	56	1	pos	pos
1883	south	Attapeu	Sanamxay	44	1	neg	neg
1884	south	Attapeu	Sanamxay	46	1	neg	neg
1885	south	Attapeu	Sanamxay	64	1	neg	pos
1886	south	Attapeu	Sanamxay	2	1	neg	neg
1887	south	Attapeu	Sanamxay	2	2	neg	neg
1888	south	Attapeu	Sanamxay	1	2	neg	neg
1889	south	Attapeu	Sanamxay	1	2	neg	neg
1890	south	Attapeu	Sanamxay	2	2	neg	neg
1891	south	Attapeu	Sanamxay	2	2	neg	neg
1892	south	Attapeu	Sanamxay	1	1	neg	neg
1893	south	Attapeu	Sanamxay	1	2	neg	neg
1894	south	Attapeu	Sanamxay	26	2	neg	neg
1895	south	Attapeu	Sanamxay	32	2	neg	neg
1896	south	Attapeu	Sanamxay	34	2	neg	neg
1897	south	Attapeu	Sanamxay	22	2	neg	neg
1898	south	Attapeu	Sanamxay	22	2	neg	neg
1899	south	Attapeu	Sanamxay	39	2	neg	neg
1900	south	Attapeu	Sanamxay	28	2	neg	neg
1901	south	Attapeu	Sanamxay	27	2	neg	neg
1902	south	Attapeu	Sanamxay	28	1	neg	neg
1903	south	Attapeu	Sanamxay	34	1	neg	neg
1904	south	Attapeu	Sanamxay	36	1	pos	neg
1905	south	Attapeu	Sanamxay	24	1	neg	neg
1906	south	Attapeu	Sanamxay	26	1	neg	neg
1907	south	Attapeu	Sanamxay	44	1	neg	neg
1908	south	Attapeu	Sanamxay	28	1	neg	neg
1909	south	Attapeu	Sanamxay	27	1	neg	neg
1910	south	Attapeu	Sanamxay	6	1	neg	neg
1911	south	Attapeu	Sanamxay	11	1	neg	neg
1912	south	Attapeu	Sanamxay	7	2	neg	neg
1913	south	Attapeu	Sanamxay	7	1	neg	neg
1914	south	Attapeu	Sanamxay	8	1	neg	neg
1915	south	Attapeu	Sanamxay	9	1	neg	neg
1916	south	Attapeu	Sanamxay	17	2	neg	neg
1917	south	Attapeu	Sanamxay	15	1	neg	neg
1918	south	Attapeu	Sanamxay	17	1	neg	neg
1919	south	Attapeu	Sanamxay	15	2	neg	neg
1920	south	Attapeu	Sanamxay	15	2	neg	neg
1921	south	Attapeu	Sanamxay	15	1	neg	neg
1922	south	Attapeu	Sanamxay	43	1	pos	neg
1923	south	Attapeu	Sanamxay	54	2	neg	neg
1924	south	Attapeu	Sanamxay	47	1	neg	neg
1925	south	Attapeu	Sanamxay	89	1	neg	neg
1926	south	Attapeu	Sanamxay	59	2	neg	neg
1927	south	Attapeu	Sanamxay	56	2	neg	neg
