# Supplementary material for: Prevalence of hepatitis B and C virus infections in Lao People’s Democratic Republic: The first national population-based cross-sectional survey
Source: PLoS One. 2022 Dec 30;17(12):e0278933. doi: 10.1371/journal.pone.0278933 (PMC9803141; doi:10.1371/journal.pone.0278933)
Supplement: S1 Dataset — (XLSX) [file pone.0278933.s003.xlsx]

## Sheet: Sheet1
labserialno	region	province2	district2	ref_age	sex	HBsAg	HCV	edu	ope	blood	shaver	tooth	tatto	drug	work	ethnic
85	central	Vientiane C	Naxaithong	1	2	neg	neg	0	1	2	0	4	0	0	0	1
86	central	Vientiane C	Naxaithong	1	1	neg	neg	0	1	2	0	4	0	0	0	1
87	central	Vientiane C	Naxaithong	2	2	neg	neg	0	1	2	0	4	0	0	0	1
88	central	Vientiane C	Naxaithong	2	2	neg	neg	0	1	2	0	4	0	0	0	1
89	central	Vientiane C	Naxaithong	2	2	neg	neg	0	1	2	0	4	0	0	0	1
91	central	Vientiane C	Naxaithong	2	2	neg	neg	0	1	2	0	4	0	0	0	1
92	central	Vientiane C	Naxaithong	1	2	neg	neg	0	1	2	0	4	0	0	0	1
93	central	Vientiane C	Naxaithong	34	2	neg	neg	3	1	2	1	3	2	2	5	1
94	central	Vientiane C	Naxaithong	31	2	neg	neg	4	1	2	4	4	1	2	3	1
95	central	Vientiane C	Naxaithong	33	2	neg	neg	2	1	2	4	4	2	2	5	1
96	central	Vientiane C	Naxaithong	30	2	neg	neg	3	1	2	4	4	2	2	4	1
97	central	Vientiane C	Naxaithong	25	2	pos	neg	2	1	2	4	4	2	2	2	1
98	central	Vientiane C	Naxaithong	32	2	neg	neg	4	1	2	4	4	2	2	4	1
99	central	Vientiane C	Naxaithong	30	2	neg	neg	1	1	2	4	4	2	2	2	1
100	central	Vientiane C	Naxaithong	25	2	pos	neg	1	1	2	4	4	2	2	2	1
101	central	Vientiane C	Naxaithong	34	1	neg	neg	2	0	2	1	4	2	2	5	1
102	central	Vientiane C	Naxaithong	35	1	pos	neg	2	1	2	4	4	2	2	5	1
103	central	Vientiane C	Naxaithong	39	1	neg	neg	2	1	2	4	4	2	2	2	1
104	central	Vientiane C	Naxaithong	30	1	neg	neg	4	1	2	4	4	0	2	3	1
105	central	Vientiane C	Naxaithong	29	1	neg	neg	1	1	2	4	4	2	2	2	1
106	central	Vientiane C	Naxaithong	35	1	pos	neg	4	1	2	4	4	2	2	3	1
107	central	Vientiane C	Naxaithong	35	1	neg	neg	2	1	2	4	4	2	2	2	1
108	central	Vientiane C	Naxaithong	31	1	neg	neg	2	1	2	4	4	2	2	2	1
109	central	Vientiane C	Naxaithong	8	2	neg	neg	4	1	2	4	4	2	2	3	4
110	central	Vientiane C	Naxaithong	7	1	neg	neg	2	1	2	4	4	2	2	1	3
111	central	Vientiane C	Naxaithong	7	1	neg	neg	1	1	1	4	2	2	2	2	3
112	central	Vientiane C	Naxaithong	9	1	neg	neg	2	1	2	4	4	2	2	2	4
113	central	Vientiane C	Naxaithong	8	1	neg	neg	2	1	2	4	4	2	2	2	3
114	central	Vientiane C	Naxaithong	8	1	neg	neg	1	1	2	4	2	2	2	2	4
115	central	Vientiane C	Naxaithong	16	1	neg	neg	2	1	2	4	4	2	2	0	1
116	central	Vientiane C	Naxaithong	15	1	neg	neg	2	1	2	4	4	2	2	6	1
117	central	Vientiane C	Naxaithong	18	2	neg	neg	3	1	1	4	4	2	2	6	1
118	central	Vientiane C	Naxaithong	19	2	neg	neg	3	1	2	4	4	2	2	6	1
119	central	Vientiane C	Naxaithong	19	2	neg	neg	3	0	0	0	0	0	0	6	1
120	central	Vientiane C	Naxaithong	15	2	neg	neg	2	1	2	4	4	2	2	6	1
121	central	Vientiane C	Naxaithong	43	2	neg	neg	2	1	2	4	4	1	2	5	1
122	central	Vientiane C	Naxaithong	45	2	neg	neg	1	3	2	4	4	2	2	5	1
123	central	Vientiane C	Naxaithong	57	1	neg	neg	4	1	2	4	4	2	2	3	1
124	central	Vientiane C	Naxaithong	54	2	neg	neg	2	1	2	4	4	2	2	2	1
125	central	Vientiane C	Naxaithong	48	2	neg	neg	2	1	2	4	4	2	2	4	1
126	central	Vientiane C	Naxaithong	50	2	neg	neg	1	1	2	4	4	2	2	5	1
127	central	Vientiane C	Naxaithong	1	2	neg	neg	0	1	2	0	4	0	0	0	1
128	central	Vientiane C	Naxaithong	1	2	neg	neg	0	1	2	0	4	0	0	0	1
129	central	Vientiane C	Naxaithong	2	1	neg	neg	0	1	2	0	4	0	0	0	1
130	central	Vientiane C	Naxaithong	1	1	neg	neg	0	1	2	0	4	0	0	0	1
131	central	Vientiane C	Naxaithong	1	2	neg	neg	0	1	2	0	4	0	0	0	1
132	central	Vientiane C	Naxaithong	1	2	neg	neg	0	1	2	0	4	0	0	0	1
133	central	Vientiane C	Naxaithong	1	2	neg	neg	0	1	2	0	4	0	0	0	1
134	central	Vientiane C	Naxaithong	1	2	neg	neg	0	1	2	0	4	0	0	0	1
135	central	Vientiane C	Naxaithong	31	2	neg	neg	1	1	2	2	2	2	2	5	1
136	central	Vientiane C	Naxaithong	39	2	neg	neg	2	2	1	4	4	1	2	5	1
137	central	Vientiane C	Naxaithong	29	2	neg	neg	2	1	2	4	4	2	2	2	1
138	central	Vientiane C	Naxaithong	33	2	neg	neg	1	1	2	4	4	2	2	5	1
139	central	Vientiane C	Naxaithong	29	2	neg	neg	2	1	2	4	4	2	2	1	1
140	central	Vientiane C	Naxaithong	31	2	neg	neg	1	1	2	4	4	2	2	5	1
141	central	Vientiane C	Naxaithong	36	2	neg	neg	1	2	2	4	4	2	2	5	1
142	central	Vientiane C	Naxaithong	35	2	neg	neg	1	1	2	4	4	2	2	1	1
143	central	Vientiane C	Naxaithong	34	1	neg	neg	1	1	2	2	2	1	2	2	1
144	central	Vientiane C	Naxaithong	44	1	neg	neg	4	2	1	4	4	1	2	2	1
145	central	Vientiane C	Naxaithong	32	1	neg	neg	3	1	2	4	4	2	2	2	1
146	central	Vientiane C	Naxaithong	38	1	neg	neg	1	1	2	4	4	2	2	1	1
147	central	Vientiane C	Naxaithong	31	1	neg	neg	4	1	2	4	4	2	2	2	1
148	central	Vientiane C	Naxaithong	35	1	neg	neg	1	1	2	4	4	1	2	5	1
149	central	Vientiane C	Naxaithong	38	1	neg	neg	1	1	2	4	4	2	2	2	1
150	central	Vientiane C	Naxaithong	45	1	neg	neg	1	1	2	4	4	2	2	2	1
151	central	Vientiane C	Naxaithong	8	1	neg	neg	2	1	2	4	4	2	2	2	4
152	central	Vientiane C	Naxaithong	5	1	neg	neg	1	1	2	4	4	2	2	1	3
153	central	Vientiane C	Naxaithong	9	2	neg	neg	1	1	2	4	4	2	2	1	3
154	central	Vientiane C	Naxaithong	12	2	neg	neg	2	1	2	4	4	2	2	5	4
155	central	Vientiane C	Naxaithong	10	1	neg	neg	2	1	2	4	2	2	2	2	6
156	central	Vientiane C	Naxaithong	13	1	pos	neg	1	1	2	4	4	2	2	1	3
157	central	Vientiane C	Naxaithong	17	2	neg	neg	2	1	2	4	4	2	2	6	1
158	central	Vientiane C	Naxaithong	17	2	neg	neg	2	1	2	4	4	2	2	0	1
159	central	Vientiane C	Naxaithong	15	2	neg	neg	2	1	2	4	4	2	2	2	1
160	central	Vientiane C	Naxaithong	15	2	neg	neg	2	1	2	4	4	2	2	0	1
161	central	Vientiane C	Naxaithong	16	2	neg	neg	1	1	2	4	4	2	2	1	1
162	central	Vientiane C	Naxaithong	16	2	neg	neg	3	1	2	4	4	2	2	2	1
163	central	Vientiane C	Naxaithong	42	2	neg	neg	1	1	2	4	4	2	2	1	1
164	central	Vientiane C	Naxaithong	45	2	neg	neg	1	2	2	4	4	2	2	1	1
165	central	Vientiane C	Naxaithong	56	2	neg	neg	1	1	2	4	4	2	2	2	1
166	central	Vientiane C	Naxaithong	58	1	neg	neg	1	1	2	4	4	1	2	1	1
167	central	Vientiane C	Naxaithong	55	2	neg	neg	1	1	2	4	4	2	2	5	1
168	central	Vientiane C	Naxaithong	58	1	neg	pos	1	1	2	4	4	2	2	5	1
170	central	Vientiane C	Xaythany	1	1	neg	neg	0	1	2	0	4	0	0	0	3
171	central	Vientiane C	Xaythany	2	1	pos	neg	0	1	2	0	4	0	0	0	3
172	central	Vientiane C	Xaythany	1	1	neg	neg	0	1	2	0	4	0	0	0	3
173	central	Vientiane C	Xaythany	2	2	neg	neg	0	1	2	0	4	0	0	0	3
174	central	Vientiane C	Xaythany	1	1	neg	neg	0	1	2	0	4	0	0	0	3
175	central	Vientiane C	Xaythany	2	2	neg	neg	0	1	2	0	4	0	0	0	3
176	central	Vientiane C	Xaythany	1	2	neg	neg	0	1	2	0	4	0	0	0	3
177	central	Vientiane C	Xaythany	33	2	neg	neg	3	4	2	4	4	2	2	1	1
178	central	Vientiane C	Xaythany	24	2	neg	neg	5	1	2	4	4	2	2	1	3
179	central	Vientiane C	Xaythany	21	2	neg	neg	3	1	2	4	4	2	2	1	3
180	central	Vientiane C	Xaythany	22	2	pos	neg	1	1	2	4	4	2	2	1	3
181	central	Vientiane C	Xaythany	40	2	pos	neg	5	1	2	4	4	2	2	1	3
182	central	Vientiane C	Xaythany	23	2	neg	neg	1	1	2	4	4	2	2	1	3
183	central	Vientiane C	Xaythany	24	2	neg	neg	1	1	2	4	4	2	2	1	3
184	central	Vientiane C	Xaythany	19	2	neg	neg	2	1	2	4	4	2	2	1	3
185	central	Vientiane C	Xaythany	34	1	neg	neg	3	1	2	4	4	2	2	1	1
186	central	Vientiane C	Xaythany	29	1	neg	neg	2	1	2	4	4	2	2	1	3
187	central	Vientiane C	Xaythany	21	1	pos	neg	3	1	2	4	4	2	2	1	3
188	central	Vientiane C	Xaythany	54	1	neg	neg	4	1	2	4	4	2	2	1	3
189	central	Vientiane C	Xaythany	45	1	neg	neg	5	1	2	4	4	2	2	1	3
190	central	Vientiane C	Xaythany	25	1	neg	neg	2	1	2	4	4	2	2	1	3
191	central	Vientiane C	Xaythany	31	1	neg	neg	5	1	1	4	4	2	2	1	3
192	central	Vientiane C	Xaythany	31	1	neg	neg	3	1	2	4	4	3	2	1	3
193	central	Vientiane C	Xaythany	5	1	neg	neg	5	1	2	4	4	2	2	1	3
194	central	Vientiane C	Xaythany	10	1	neg	neg	3	1	2	4	4	2	2	5	3
195	central	Vientiane C	Xaythany	5	1	neg	neg	5	1	1	4	4	2	2	2	3
196	central	Vientiane C	Xaythany	10	1	neg	neg	1	1	2	4	4	2	2	1	3
197	central	Vientiane C	Xaythany	13	2	neg	neg	1	2	2	4	4	2	2	6	4
198	central	Vientiane C	Xaythany	10	2	neg	neg	1	1	2	4	4	2	2	6	4
199	central	Vientiane C	Xaythany	19	2	neg	neg	3	1	2	4	4	2	2	1	1
200	central	Vientiane C	Xaythany	18	2	neg	neg	3	1	2	4	4	2	2	1	1
201	central	Vientiane C	Xaythany	17	1	neg	neg	2	1	2	1	1	1	1	6	1
202	central	Vientiane C	Xaythany	15	2	neg	neg	2	1	2	4	4	2	2	6	3
203	central	Vientiane C	Xaythany	15	1	neg	neg	1	1	2	4	4	2	2	1	3
204	central	Vientiane C	Xaythany	15	2	neg	neg	2	1	2	4	4	2	2	6	1
205	central	Vientiane C	Xaythany	59	1	neg	pos	1	1	2	4	4	2	2	1	1
206	central	Vientiane C	Xaythany	49	1	neg	neg	1	1	2	4	4	2	2	1	1
207	central	Vientiane C	Xaythany	44	2	neg	neg	3	1	2	4	4	2	2	5	1
208	central	Vientiane C	Xaythany	50	2	neg	neg	5	1	2	4	4	2	2	1	3
209	central	Vientiane C	Xaythany	44	2	neg	pos	1	1	1	4	4	2	2	1	1
210	central	Vientiane C	Xaythany	40	2	neg	pos	2	1	2	4	4	2	2	1	1
211	central	Vientiane C	Xaythany	2	1	neg	neg	0	1	2	0	4	0	0	0	3
212	central	Vientiane C	Xaythany	2	1	neg	neg	0	1	2	0	4	0	0	0	3
213	central	Vientiane C	Xaythany	1	1	neg	neg	0	1	2	0	4	0	0	0	3
214	central	Vientiane C	Xaythany	2	1	neg	neg	0	1	2	0	4	0	0	0	3
215	central	Vientiane C	Xaythany	1	1	neg	neg	0	1	2	0	4	0	0	0	3
216	central	Vientiane C	Xaythany	2	2	neg	neg	0	1	2	0	4	0	0	0	3
217	central	Vientiane C	Xaythany	1	1	neg	neg	0	1	2	0	4	0	0	0	3
218	central	Vientiane C	Xaythany	1	1	neg	neg	0	1	2	0	4	0	0	0	3
219	central	Vientiane C	Xaythany	24	2	neg	neg	3	1	2	4	2	2	2	1	3
220	central	Vientiane C	Xaythany	31	2	neg	neg	2	1	2	4	4	2	2	1	3
221	central	Vientiane C	Xaythany	28	2	neg	neg	1	1	2	4	4	2	2	1	3
222	central	Vientiane C	Xaythany	38	2	pos	neg	1	2	2	4	4	2	2	1	3
223	central	Vientiane C	Xaythany	23	2	neg	neg	3	1	2	4	4	2	2	1	3
224	central	Vientiane C	Xaythany	18	2	neg	neg	2	1	2	4	4	2	2	1	3
225	central	Vientiane C	Xaythany	34	2	neg	neg	1	1	2	4	4	2	2	1	3
226	central	Vientiane C	Xaythany	17	2	pos	neg	2	1	2	4	4	2	2	1	3
227	central	Vientiane C	Xaythany	32	1	neg	neg	4	1	2	4	2	2	2	3	3
228	central	Vientiane C	Xaythany	52	1	neg	neg	4	1	2	4	4	2	1	3	3
229	central	Vientiane C	Xaythany	45	1	neg	neg	1	1	2	4	4	2	2	1	3
230	central	Vientiane C	Xaythany	45	1	neg	neg	1	1	2	4	4	2	2	1	3
231	central	Vientiane C	Xaythany	31	1	neg	neg	4	1	2	4	4	2	2	1	3
232	central	Vientiane C	Xaythany	27	1	neg	neg	3	1	2	4	4	2	2	1	3
233	central	Vientiane C	Xaythany	31	1	neg	neg	2	1	2	4	4	2	2	1	3
234	central	Vientiane C	Xaythany	22	1	neg	neg	2	1	2	4	4	2	2	1	3
235	central	Vientiane C	Xaythany	11	1	neg	neg	1	1	2	4	4	1	2	1	3
236	central	Vientiane C	Xaythany	13	2	neg	neg	1	1	2	4	4	2	2	1	3
237	central	Vientiane C	Xaythany	14	2	neg	neg	1	1	2	4	4	2	2	1	3
238	central	Vientiane C	Xaythany	6	2	neg	neg	4	1	2	4	4	2	2	1	3
239	central	Vientiane C	Xaythany	38	1	neg	neg	1	1	2	4	4	2	2	1	6
240	central	Vientiane C	Xaythany	11	1	neg	neg	1	1	0	4	1	2	2	1	4
241	central	Vientiane C	Xaythany	37	1	pos	neg	1	1	2	4	4	2	2	1	3
242	central	Vientiane C	Xaythany	36	2	neg	neg	2	1	2	4	4	2	2	1	3
244	central	Vientiane C	Xaythany	15	1	neg	neg	2	1	2	4	4	2	2	1	3
245	central	Vientiane C	Xaythany	40	1	neg	neg	1	1	2	4	4	2	2	1	2
246	central	Vientiane C	Xaythany	18	1	neg	neg	2	1	2	4	4	3	2	1	3
247	central	Vientiane C	Xaythany	45	1	neg	neg	1	1	2	4	4	2	2	1	3
249	central	Vientiane C	Xaythany	33	2	neg	neg	5	3	2	4	4	2	2	1	3
250	central	Vientiane C	Xaythany	71	1	neg	neg	1	1	2	4	1	2	2	1	1
251	central	Vientiane C	Xaythany	78	2	neg	neg	1	2	2	4	1	2	2	1	1
252	central	Vientiane C	Xaythany	55	2	neg	neg	1	1	2	4	1	2	2	1	1
253	central	Vientiane C	Parkngum	2	1	neg	neg	0	1	2	0	4	0	0	0	1
254	central	Vientiane C	Parkngum	2	1	neg	neg	0	1	2	0	4	0	0	0	1
255	central	Vientiane C	Parkngum	2	2	neg	neg	0	1	2	0	4	0	0	0	1
256	central	Vientiane C	Parkngum	1	1	neg	neg	0	1	2	0	4	0	0	0	1
257	central	Vientiane C	Parkngum	1	2	neg	neg	0	1	2	0	4	0	0	0	1
258	central	Vientiane C	Parkngum	2	1	neg	neg	0	1	2	0	4	0	0	0	1
259	central	Vientiane C	Parkngum	2	2	neg	neg	0	1	2	0	4	0	0	0	1
260	central	Vientiane C	Parkngum	1	2	neg	neg	0	1	2	0	4	0	0	0	1
261	central	Vientiane C	Parkngum	23	2	neg	neg	1	1	2	4	2	2	2	1	1
262	central	Vientiane C	Parkngum	35	2	neg	neg	1	1	2	4	4	2	2	1	1
263	central	Vientiane C	Parkngum	28	2	neg	neg	1	1	2	4	4	2	2	1	1
264	central	Vientiane C	Parkngum	26	2	neg	neg	1	1	2	4	4	2	2	1	1
265	central	Vientiane C	Parkngum	21	2	neg	neg	1	2	2	4	4	2	2	1	1
266	central	Vientiane C	Parkngum	40	2	neg	neg	1	1	2	4	4	2	2	5	1
267	central	Vientiane C	Parkngum	37	2	neg	neg	1	1	2	4	4	2	2	1	5
268	central	Vientiane C	Parkngum	25	2	neg	neg	1	1	2	4	4	2	2	1	1
269	central	Vientiane C	Parkngum	22	1	neg	neg	1	1	2	4	2	1	2	2	1
270	central	Vientiane C	Parkngum	41	1	neg	neg	1	1	2	4	4	2	2	1	1
271	central	Vientiane C	Parkngum	35	1	neg	pos	1	1	2	4	4	1	2	1	1
272	central	Vientiane C	Parkngum	30	1	neg	neg	1	1	2	4	4	2	2	1	1
273	central	Vientiane C	Parkngum	28	1	neg	neg	2	1	1	4	4	1	2	1	1
274	central	Vientiane C	Parkngum	39	1	neg	neg	2	1	2	4	4	2	1	5	1
275	central	Vientiane C	Parkngum	35	1	neg	neg	2	1	2	4	4	1	2	1	1
276	central	Vientiane C	Parkngum	31	1	neg	neg	2	1	2	4	4	1	2	2	1
277	central	Vientiane C	Parkngum	5	1	neg	neg	1	1	2	4	4	2	2	1	3
278	central	Vientiane C	Parkngum	7	2	neg	neg	5	1	2	4	4	2	2	1	3
279	central	Vientiane C	Parkngum	5	1	neg	neg	2	1	2	4	4	2	2	1	3
280	central	Vientiane C	Parkngum	7	1	neg	neg	1	1	2	4	4	2	2	1	3
281	central	Vientiane C	Parkngum	5	1	neg	neg	1	1	2	4	4	2	2	1	3
282	central	Vientiane C	Parkngum	5	1	neg	neg	1	1	2	4	4	2	2	1	3
283	central	Vientiane C	Parkngum	15	2	neg	neg	2	1	2	4	4	2	2	6	1
284	central	Vientiane C	Parkngum	15	2	neg	neg	1	1	2	4	4	2	2	6	1
285	central	Vientiane C	Parkngum	19	2	neg	neg	2	1	2	4	4	2	2	6	1
286	central	Vientiane C	Parkngum	17	2	neg	neg	3	1	2	4	4	2	2	6	1
287	central	Vientiane C	Parkngum	17	2	neg	neg	2	1	2	4	4	2	2	1	1
288	central	Vientiane C	Parkngum	16	2	neg	neg	1	1	2	3	2	2	2	1	1
289	central	Vientiane C	Parkngum	46	2	neg	neg	1	2	1	4	4	2	2	1	1
290	central	Vientiane C	Parkngum	50	2	neg	neg	1	1	2	4	4	2	2	1	1
291	central	Vientiane C	Parkngum	42	2	neg	neg	1	1	2	4	4	2	2	1	1
292	central	Vientiane C	Parkngum	52	2	neg	neg	5	1	2	4	4	2	2	1	1
293	central	Vientiane C	Parkngum	74	1	neg	neg	5	1	2	4	4	2	2	5	1
294	central	Vientiane C	Parkngum	47	1	neg	neg	1	1	2	4	4	2	2	1	1
295	central	Vientiane C	Parkngum	1	0	neg	neg	0	1	2	0	4	0	0	0	1
296	central	Vientiane C	Parkngum	1	1	neg	neg	0	1	2	0	4	0	0	0	1
297	central	Vientiane C	Parkngum	1	2	neg	neg	0	1	2	0	4	0	0	0	1
299	central	Vientiane C	Parkngum	1	2	neg	neg	0	1	2	0	4	0	0	0	1
300	central	Vientiane C	Parkngum	1	2	neg	neg	0	1	2	0	4	0	0	0	1
301	central	Vientiane C	Parkngum	1	2	neg	neg	0	1	2	0	4	0	0	0	1
302	central	Vientiane C	Parkngum	2	2	neg	neg	0	1	2	0	4	0	0	0	1
303	central	Vientiane C	Parkngum	39	2	neg	neg	1	1	2	4	2	2	2	1	1
304	central	Vientiane C	Parkngum	31	2	neg	neg	1	1	2	4	4	2	2	1	1
305	central	Vientiane C	Parkngum	27	2	neg	neg	2	2	2	4	4	1	2	5	1
306	central	Vientiane C	Parkngum	27	2	neg	neg	1	1	2	4	4	2	2	1	1
307	central	Vientiane C	Parkngum	26	2	neg	neg	3	1	2	4	4	2	2	5	1
308	central	Vientiane C	Parkngum	29	2	neg	neg	1	1	2	4	4	2	2	1	1
309	central	Vientiane C	Parkngum	28	2	neg	neg	1	1	2	4	4	2	2	1	1
310	central	Vientiane C	Parkngum	35	2	neg	neg	0	1	2	4	4	2	2	1	1
311	central	Vientiane C	Parkngum	40	1	neg	neg	1	1	2	4	2	2	2	1	1
312	central	Vientiane C	Parkngum	35	1	neg	neg	1	2	1	4	4	1	2	1	1
313	central	Vientiane C	Parkngum	30	1	pos	neg	2	1	2	4	4	2	2	2	1
314	central	Vientiane C	Parkngum	27	1	neg	neg	1	1	2	4	4	2	2	2	1
315	central	Vientiane C	Parkngum	27	1	neg	neg	1	1	2	4	4	2	2	1	1
316	central	Vientiane C	Parkngum	35	1	neg	neg	1	1	2	4	4	1	2	1	1
317	central	Vientiane C	Parkngum	34	1	neg	neg	2	1	2	4	4	2	2	1	1
318	central	Vientiane C	Parkngum	28	1	neg	neg	1	1	2	4	4	2	2	1	1
319	central	Vientiane C	Parkngum	6	1	neg	neg	1	1	2	4	4	2	2	1	3
320	central	Vientiane C	Parkngum	12	1	neg	neg	1	1	2	4	4	2	2	1	4
321	central	Vientiane C	Parkngum	10	1	neg	neg	1	1	2	4	4	2	2	1	3
322	central	Vientiane C	Parkngum	8	2	neg	neg	1	1	2	4	4	2	2	1	4
323	central	Vientiane C	Parkngum	6	2	neg	neg	5	1	2	4	4	2	2	1	3
324	central	Vientiane C	Parkngum	14	2	neg	neg	5	1	2	4	4	2	2	1	3
325	central	Vientiane C	Parkngum	15	1	neg	neg	2	1	2	4	4	2	2	6	1
326	central	Vientiane C	Parkngum	15	1	neg	neg	2	1	2	4	4	2	2	1	1
327	central	Vientiane C	Parkngum	17	1	neg	neg	1	1	2	4	4	2	2	1	1
328	central	Vientiane C	Parkngum	15	1	neg	neg	2	1	2	4	4	2	2	6	1
329	central	Vientiane C	Parkngum	15	2	neg	neg	2	1	2	4	4	2	2	6	1
330	central	Vientiane C	Parkngum	15	2	neg	neg	2	1	2	4	4	2	2	6	1
331	central	Vientiane C	Parkngum	44	1	neg	neg	1	1	2	4	4	1	2	1	1
332	central	Vientiane C	Parkngum	74	2	neg	neg	1	2	1	4	4	2	1	1	1
333	central	Vientiane C	Parkngum	49	2	neg	neg	1	1	2	4	4	2	2	1	1
334	central	Vientiane C	Parkngum	63	2	neg	neg	5	1	2	4	4	2	2	1	1
335	central	Vientiane C	Parkngum	49	2	neg	neg	5	1	2	4	4	2	2	5	1
336	central	Vientiane C	Parkngum	54	2	neg	neg	5	1	2	4	4	2	2	1	1
337	north	Oudomxay	Xay	1	2	neg	neg	0	1	2	0	4	0	0	0	2
338	north	Oudomxay	Xay	1	1	neg	neg	0	1	2	0	5	0	0	0	2
339	north	Oudomxay	Xay	2	1	neg	neg	0	1	2	0	4	0	0	0	2
340	north	Oudomxay	Xay	1	1	neg	neg	0	1	2	0	5	0	0	0	1
341	north	Oudomxay	Xay	1	2	neg	neg	0	1	2	0	5	0	0	0	2
342	north	Oudomxay	Xay	2	2	neg	neg	0	1	2	0	4	0	0	0	2
343	north	Oudomxay	Xay	1	1	neg	neg	0	1	2	0	4	0	0	0	2
344	north	Oudomxay	Xay	2	2	neg	neg	0	1	2	0	4	0	0	0	2
345	north	Oudomxay	Xay	30	2	neg	neg	1	1	2	4	4	1	2	1	2
346	north	Oudomxay	Xay	26	2	neg	neg	2	1	2	4	4	2	2	1	2
347	north	Oudomxay	Xay	26	2	neg	neg	5	1	2	4	4	2	2	1	2
348	north	Oudomxay	Xay	23	2	neg	neg	3	1	2	4	2	2	2	1	2
349	north	Oudomxay	Xay	30	2	neg	neg	2	1	2	4	4	2	2	1	2
350	north	Oudomxay	Xay	31	2	neg	neg	1	3	2	4	4	2	2	1	2
351	north	Oudomxay	Xay	26	2	neg	neg	1	1	2	4	2	2	2	1	1
352	north	Oudomxay	Xay	25	2	neg	neg	3	1	2	4	4	2	2	1	2
353	north	Oudomxay	Xay	28	1	pos	neg	2	1	2	1	4	1	2	1	2
354	north	Oudomxay	Xay	29	1	neg	neg	2	1	2	4	4	2	2	1	2
355	north	Oudomxay	Xay	39	1	neg	neg	1	1	2	4	4	1	2	1	2
356	north	Oudomxay	Xay	26	1	neg	neg	3	1	2	4	3	2	2	1	1
357	north	Oudomxay	Xay	33	1	neg	neg	3	2	2	4	4	2	2	1	2
358	north	Oudomxay	Xay	38	1	neg	neg	1	1	2	4	4	1	2	1	2
359	north	Oudomxay	Xay	30	1	neg	neg	2	2	2	4	3	2	2	3	2
360	north	Oudomxay	Xay	28	1	pos	neg	2	1	2	4	4	2	2	1	2
361	north	Oudomxay	Xay	7	2	neg	neg	1	1	2	4	4	1	2	1	3
362	north	Oudomxay	Xay	6	1	neg	neg	1	1	2	4	4	1	2	1	2
363	north	Oudomxay	Xay	8	2	neg	neg	1	1	2	4	4	1	2	6	4
364	north	Oudomxay	Xay	12	1	neg	neg	1	1	2	4	4	1	2	4	3
365	north	Oudomxay	Xay	13	1	neg	neg	1	1	2	4	4	2	2	6	3
366	north	Oudomxay	Xay	5	5	neg	neg	2	1	2	4	4	1	2	1	3
367	north	Oudomxay	Xay	15	2	neg	neg	2	1	2	4	4	2	2	3	2
368	north	Oudomxay	Xay	18	2	neg	neg	2	1	2	4	4	2	2	6	2
369	north	Oudomxay	Xay	17	1	neg	neg	2	1	2	2	4	2	2	1	2
370	north	Oudomxay	Xay	18	1	neg	neg	3	1	2	2	4	2	2	6	2
371	north	Oudomxay	Xay	18	1	neg	neg	3	1	2	2	4	2	2	6	2
372	north	Oudomxay	Xay	17	1	neg	neg	3	1	2	4	4	2	2	6	2
373	north	Oudomxay	Xay	43	2	neg	neg	2	2	1	4	4	2	2	5	1
374	north	Oudomxay	Xay	45	1	neg	neg	1	1	2	4	4	1	2	1	2
375	north	Oudomxay	Xay	44	1	pos	neg	1	1	2	4	4	2	2	1	2
376	north	Oudomxay	Xay	48	2	pos	neg	1	1	2	4	4	2	2	1	2
377	north	Oudomxay	Xay	56	2	neg	neg	1	3	2	4	4	2	2	1	2
378	north	Oudomxay	Xay	53	2	neg	neg	1	1	2	4	4	2	2	1	2
379	north	Oudomxay	Xay	1	2	neg	neg	0	1	2	0	4	0	0	0	2
381	north	Oudomxay	Xay	1	1	neg	neg	0	1	2	0	4	0	0	0	2
382	north	Oudomxay	Xay	2	2	neg	neg	0	1	2	0	4	0	0	0	2
383	north	Oudomxay	Xay	1	2	neg	neg	0	4	2	0	4	0	0	0	2
384	north	Oudomxay	Xay	1	1	neg	neg	0	1	2	0	4	0	0	0	2
385	north	Oudomxay	Xay	1	2	neg	neg	0	0	0	0	0	0	0	0	2
386	north	Oudomxay	Xay	1	1	neg	neg	0	1	2	0	4	0	0	0	2
387	north	Oudomxay	Xay	23	2	neg	neg	1	1	2	4	4	0	2	1	2
388	north	Oudomxay	Xay	20	2	neg	neg	2	2	2	4	4	2	2	1	2
389	north	Oudomxay	Xay	21	2	neg	neg	2	1	2	4	4	2	2	1	2
391	north	Oudomxay	Xay	19	2	pos	neg	2	2	2	4	4	2	2	1	2
392	north	Oudomxay	Xay	18	2	neg	neg	2	1	2	4	4	2	3	1	2
393	north	Oudomxay	Xay	21	2	neg	neg	1	1	2	4	4	2	2	1	2
394	north	Oudomxay	Xay	21	2	pos	neg	1	1	2	4	4	2	2	1	2
396	north	Oudomxay	Xay	22	1	pos	neg	2	1	2	4	2	1	2	1	2
397	north	Oudomxay	Xay	23	1	pos	neg	2	1	2	4	4	2	2	1	2
398	north	Oudomxay	Xay	20	1	neg	neg	2	1	2	4	4	1	2	1	2
399	north	Oudomxay	Xay	19	1	neg	neg	2	1	1	4	4	1	2	1	2
400	north	Oudomxay	Xay	22	1	pos	neg	1	1	2	4	4	1	2	1	2
401	north	Oudomxay	Xay	27	1	neg	neg	4	1	2	4	4	3	2	1	2
402	north	Oudomxay	Xay	21	1	neg	neg	2	1	2	4	4	1	3	1	2
403	north	Oudomxay	Xay	14	2	neg	neg	2	1	2	4	4	2	2	1	3
404	north	Oudomxay	Xay	5	2	neg	neg	3	1	2	4	4	2	2	3	3
405	north	Oudomxay	Xay	10	2	neg	neg	2	1	2	4	4	2	2	1	3
406	north	Oudomxay	Xay	8	2	neg	neg	1	1	2	4	4	2	2	1	3
407	north	Oudomxay	Xay	8	1	neg	neg	1	1	2	4	4	2	2	1	3
408	north	Oudomxay	Xay	12	1	neg	neg	1	1	2	4	4	2	2	1	3
409	north	Oudomxay	Xay	19	2	neg	neg	2	1	2	4	4	2	2	1	3
410	north	Oudomxay	Xay	17	2	pos	neg	2	1	2	4	4	2	2	1	2
411	north	Oudomxay	Xay	18	1	pos	neg	3	1	2	2	4	2	2	6	2
412	north	Oudomxay	Xay	19	1	neg	neg	3	1	2	4	4	1	2	6	2
413	north	Oudomxay	Xay	18	1	pos	neg	3	1	2	4	4	1	2	6	2
414	north	Oudomxay	Xay	15	1	pos	neg	1	1	2	2	2	2	2	1	2
415	north	Oudomxay	Xay	65	1	neg	neg	1	2	2	4	4	2	3	1	2
416	north	Oudomxay	Xay	41	2	neg	neg	1	1	2	4	2	2	3	1	2
417	north	Oudomxay	Xay	54	2	neg	neg	1	1	2	4	2	2	3	1	2
418	north	Oudomxay	Xay	47	1	neg	neg	1	1	2	4	2	2	3	1	2
419	north	Oudomxay	Xay	54	2	neg	neg	1	1	2	5	5	2	3	1	2
420	north	Oudomxay	Xay	44	1	neg	neg	1	1	2	4	4	2	2	1	2
421	north	Luangprabang	Ngoi	1	1	neg	neg	0	1	2	0	4	0	0	0	2
422	north	Luangprabang	Ngoi	2	1	neg	neg	0	1	2	0	4	0	0	0	2
423	north	Luangprabang	Ngoi	1	2	neg	neg	0	1	2	0	4	0	0	0	2
424	north	Luangprabang	Ngoi	1	2	neg	neg	0	1	2	0	5	0	0	0	2
425	north	Luangprabang	Ngoi	2	1	neg	neg	0	1	2	0	4	0	0	0	2
429	north	Luangprabang	Ngoi	31	2	neg	neg	1	1	2	4	4	2	2	1	2
430	north	Luangprabang	Ngoi	27	2	neg	neg	4	1	2	4	4	2	2	3	2
431	north	Luangprabang	Ngoi	30	2	neg	neg	1	1	2	4	4	2	2	1	2
432	north	Luangprabang	Ngoi	29	2	neg	neg	2	3	2	4	4	2	2	1	2
433	north	Luangprabang	Ngoi	25	2	neg	neg	1	1	2	4	4	2	2	1	2
437	north	Luangprabang	Ngoi	38	1	neg	neg	1	1	2	4	4	2	2	6	2
438	north	Luangprabang	Ngoi	28	1	neg	neg	4	1	2	2	4	1	2	3	2
439	north	Luangprabang	Ngoi	30	1	neg	neg	1	1	2	4	4	2	2	1	2
440	north	Luangprabang	Ngoi	33	1	neg	neg	1	1	2	4	4	2	2	1	2
441	north	Luangprabang	Ngoi	27	1	neg	neg	1	1	2	4	4	1	2	1	2
445	north	Luangprabang	Ngoi	13	1	neg	neg	2	1	2	4	4	2	2	1	3
446	north	Luangprabang	Ngoi	9	2	neg	neg	2	1	2	4	2	2	2	1	3
447	north	Luangprabang	Ngoi	9	1	neg	neg	1	1	2	4	4	2	2	1	3
448	north	Luangprabang	Ngoi	9	1	neg	neg	1	1	2	4	4	2	2	1	3
449	north	Luangprabang	Ngoi	9	1	neg	neg	4	1	2	4	4	2	2	3	3
450	north	Luangprabang	Ngoi	10	2	neg	neg	1	1	2	4	1	2	2	1	3
451	north	Luangprabang	Ngoi	15	1	neg	neg	1	1	2	4	4	2	2	6	2
452	north	Luangprabang	Ngoi	16	2	neg	neg	1	1	2	4	4	2	2	6	2
453	north	Luangprabang	Ngoi	18	2	neg	neg	2	1	2	4	2	2	2	6	2
454	north	Luangprabang	Ngoi	15	1	neg	neg	1	1	2	4	4	2	2	6	2
455	north	Luangprabang	Ngoi	19	2	neg	neg	2	1	2	4	2	2	2	1	2
456	north	Luangprabang	Ngoi	18	2	neg	neg	2	1	2	4	4	2	2	1	2
457	north	Luangprabang	Ngoi	46	2	neg	neg	1	2	2	4	4	2	2	1	2
458	north	Luangprabang	Ngoi	52	1	neg	neg	5	1	2	4	4	1	2	1	2
459	north	Luangprabang	Ngoi	57	2	neg	neg	5	1	2	4	4	2	2	1	2
460	north	Luangprabang	Ngoi	46	2	neg	neg	1	2	2	4	4	2	2	1	2
461	north	Luangprabang	Ngoi	40	2	neg	neg	5	1	2	4	5	2	2	1	2
462	north	Luangprabang	Ngoi	47	2	neg	neg	1	1	2	4	4	2	2	1	2
463	north	Luangprabang	Ngoi	1	1	neg	neg	0	1	2	0	4	0	0	0	2
464	north	Luangprabang	Ngoi	1	2	neg	neg	0	1	2	0	5	0	0	0	2
465	north	Luangprabang	Ngoi	1	2	neg	neg	0	1	2	0	5	0	0	0	2
466	north	Luangprabang	Ngoi	1	1	neg	neg	0	1	2	0	4	0	0	0	2
471	north	Luangprabang	Ngoi	19	2	neg	neg	1	1	2	4	4	2	2	1	2
472	north	Luangprabang	Ngoi	20	2	neg	neg	1	1	2	4	4	2	2	1	2
473	north	Luangprabang	Ngoi	26	2	pos	neg	5	1	2	4	2	2	2	1	2
474	north	Luangprabang	Ngoi	16	2	neg	neg	1	2	2	4	4	2	2	1	2
479	north	Luangprabang	Ngoi	29	1	neg	neg	1	1	2	1	4	2	2	1	2
480	north	Luangprabang	Ngoi	22	1	pos	neg	1	1	2	4	4	2	2	1	2
481	north	Luangprabang	Ngoi	28	1	neg	neg	5	1	2	4	1	2	2	1	2
482	north	Luangprabang	Ngoi	22	1	neg	neg	5	1	2	4	4	2	2	1	2
487	north	Luangprabang	Ngoi	5	1	neg	neg	1	1	2	4	2	2	2	1	3
488	north	Luangprabang	Ngoi	14	1	neg	neg	5	1	2	4	4	2	2	1	3
489	north	Luangprabang	Ngoi	9	1	neg	neg	1	1	2	4	4	2	2	1	1
490	north	Luangprabang	Ngoi	13	2	neg	neg	1	1	2	4	4	2	0	1	1
491	north	Luangprabang	Ngoi	9	2	neg	neg	1	1	2	4	4	2	2	1	1
492	north	Luangprabang	Ngoi	12	2	neg	neg	5	1	2	4	4	2	2	1	1
493	north	Luangprabang	Ngoi	18	2	neg	neg	2	1	2	4	2	2	2	6	2
494	north	Luangprabang	Ngoi	17	2	neg	neg	5	2	2	4	4	2	2	1	2
495	north	Luangprabang	Ngoi	15	2	neg	neg	1	1	2	4	2	2	2	1	2
496	north	Luangprabang	Ngoi	17	1	pos	neg	1	1	2	4	4	2	2	1	2
497	north	Luangprabang	Ngoi	15	1	neg	neg	1	1	2	4	4	2	2	1	2
498	north	Luangprabang	Ngoi	15	2	neg	neg	1	1	2	4	4	2	2	1	2
499	north	Luangprabang	Ngoi	50	2	neg	neg	5	1	2	4	2	2	2	1	2
500	north	Luangprabang	Ngoi	40	1	neg	neg	5	1	2	4	4	2	2	1	2
501	north	Luangprabang	Ngoi	41	2	neg	neg	5	2	2	4	4	2	2	1	2
502	north	Luangprabang	Ngoi	43	1	pos	neg	1	2	2	4	4	1	2	1	2
503	north	Luangprabang	Ngoi	56	1	neg	neg	5	2	2	4	4	2	2	1	2
504	north	Luangprabang	Ngoi	40	1	neg	neg	1	2	2	2	2	1	2	1	2
505	north	Huaphan	Xiengkhor	1	1	neg	neg	0	1	2	0	4	0	0	0	2
506	north	Huaphan	Xiengkhor	2	1	neg	neg	0	1	2	0	4	0	0	0	2
507	north	Huaphan	Xiengkhor	1	1	neg	neg	0	1	2	0	4	0	0	0	2
508	north	Huaphan	Xiengkhor	2	2	neg	neg	0	1	2	0	4	0	0	0	2
509	north	Huaphan	Xiengkhor	1	2	neg	neg	0	1	2	0	4	0	0	0	2
510	north	Huaphan	Xiengkhor	1	1	neg	neg	0	1	2	0	4	0	0	0	2
513	north	Huaphan	Xiengkhor	31	2	neg	neg	1	0	0	0	0	0	2	1	2
514	north	Huaphan	Xiengkhor	19	2	neg	neg	1	1	2	4	4	2	2	1	2
515	north	Huaphan	Xiengkhor	31	2	neg	neg	1	1	2	4	4	2	2	1	2
516	north	Huaphan	Xiengkhor	22	2	neg	neg	1	1	2	4	4	2	2	1	1
517	north	Huaphan	Xiengkhor	18	2	neg	neg	1	1	2	4	4	2	2	1	2
518	north	Huaphan	Xiengkhor	16	2	neg	neg	1	1	2	4	4	2	2	1	2
521	north	Huaphan	Xiengkhor	31	1	neg	neg	5	1	2	4	4	2	2	1	2
522	north	Huaphan	Xiengkhor	26	1	pos	neg	3	1	2	4	4	2	2	1	2
524	north	Huaphan	Xiengkhor	27	1	neg	neg	1	1	2	4	4	2	2	1	2
525	north	Huaphan	Xiengkhor	23	1	neg	neg	1	1	2	4	4	2	2	1	2
526	north	Huaphan	Xiengkhor	23	1	neg	neg	2	1	2	4	4	2	2	1	2
529	north	Huaphan	Xiengkhor	8	1	neg	neg	1	1	2	4	4	2	2	6	3
530	north	Huaphan	Xiengkhor	10	2	neg	neg	1	1	2	4	4	2	2	1	3
531	north	Huaphan	Xiengkhor	8	2	neg	neg	1	1	2	4	4	2	2	1	3
532	north	Huaphan	Xiengkhor	8	2	neg	neg	1	1	2	4	4	2	2	1	3
533	north	Huaphan	Xiengkhor	9	2	neg	neg	1	1	2	4	4	2	2	1	3
534	north	Huaphan	Xiengkhor	6	1	neg	neg	1	1	2	4	4	2	2	1	3
535	north	Huaphan	Xiengkhor	16	1	neg	neg	1	1	2	4	4	2	2	6	1
536	north	Huaphan	Xiengkhor	18	2	neg	neg	1	1	2	4	4	2	2	1	5
537	north	Huaphan	Xiengkhor	16	2	neg	neg	1	1	2	4	4	2	2	1	5
538	north	Huaphan	Xiengkhor	17	1	neg	neg	2	1	2	2	4	2	2	6	1
539	north	Huaphan	Xiengkhor	16	2	neg	neg	1	1	2	4	4	2	2	1	5
540	north	Huaphan	Xiengkhor	16	2	neg	neg	1	1	2	4	4	2	2	1	5
541	north	Huaphan	Xiengkhor	49	2	neg	neg	1	2	2	0	4	2	2	1	2
542	north	Huaphan	Xiengkhor	48	2	neg	neg	1	1	2	4	4	2	2	1	2
543	north	Huaphan	Xiengkhor	44	1	neg	neg	1	1	2	4	4	2	2	1	2
544	north	Huaphan	Xiengkhor	46	1	neg	neg	1	1	2	4	4	2	2	1	2
545	north	Huaphan	Xiengkhor	47	2	neg	neg	1	2	2	4	4	2	2	1	1
546	north	Huaphan	Xiengkhor	45	2	neg	neg	1	1	2	4	4	2	2	1	2
547	north	Huaphan	Xiengkhor	2	1	neg	neg	0	1	2	0	4	0	0	0	1
548	north	Huaphan	Xiengkhor	2	1	neg	neg	0	1	2	0	4	0	0	0	2
549	north	Huaphan	Xiengkhor	2	1	neg	neg	0	1	2	0	4	0	0	0	1
550	north	Huaphan	Xiengkhor	2	1	neg	neg	0	1	2	0	4	0	0	0	1
551	north	Huaphan	Xiengkhor	1	1	neg	neg	0	1	2	0	4	0	0	0	1
552	north	Huaphan	Xiengkhor	1	2	neg	neg	0	1	2	0	4	0	0	0	2
553	north	Huaphan	Xiengkhor	2	2	neg	neg	0	1	2	0	4	0	0	0	1
554	north	Huaphan	Xiengkhor	1	2	neg	neg	0	1	2	0	4	0	0	0	1
555	north	Huaphan	Xiengkhor	22	2	neg	neg	1	1	2	4	4	2	2	1	1
556	north	Huaphan	Xiengkhor	22	2	neg	neg	1	1	2	4	4	2	2	1	2
557	north	Huaphan	Xiengkhor	19	2	neg	neg	1	1	2	4	4	2	2	1	1
558	north	Huaphan	Xiengkhor	37	2	neg	neg	3	3	2	4	4	2	2	3	1
559	north	Huaphan	Xiengkhor	28	2	neg	neg	1	1	2	4	4	2	2	1	1
560	north	Huaphan	Xiengkhor	24	2	neg	neg	2	1	1	4	4	2	2	1	2
561	north	Huaphan	Xiengkhor	20	2	neg	neg	1	2	1	4	4	2	2	1	1
562	north	Huaphan	Xiengkhor	22	2	neg	neg	2	4	2	4	4	2	2	1	1
563	north	Huaphan	Xiengkhor	27	1	neg	neg	2	1	2	4	4	2	2	1	1
564	north	Huaphan	Xiengkhor	25	1	neg	neg	1	1	2	4	4	2	2	1	2
565	north	Huaphan	Xiengkhor	27	1	pos	neg	1	1	2	4	4	2	2	1	1
566	north	Huaphan	Xiengkhor	34	1	neg	neg	4	1	2	4	4	2	2	3	1
567	north	Huaphan	Xiengkhor	30	1	neg	neg	2	1	2	4	4	2	2	1	1
568	north	Huaphan	Xiengkhor	36	1	pos	neg	1	1	2	4	4	1	2	1	2
569	north	Huaphan	Xiengkhor	26	1	neg	neg	2	1	2	4	4	2	2	1	1
570	north	Huaphan	Xiengkhor	25	1	neg	neg	1	1	2	4	4	2	2	1	1
571	north	Huaphan	Xiengkhor	6	1	neg	neg	1	1	2	4	4	2	3	1	3
572	north	Huaphan	Xiengkhor	5	2	neg	neg	5	1	2	4	4	2	2	1	3
573	north	Huaphan	Xiengkhor	10	10	neg	neg	1	1	2	4	4	2	2	1	3
574	north	Huaphan	Xiengkhor	11	2	neg	neg	2	1	2	4	4	2	2	1	2
575	north	Huaphan	Xiengkhor	8	2	neg	neg	1	1	2	4	2	2	2	1	2
576	north	Huaphan	Xiengkhor	5	1	neg	neg	1	1	1	4	4	2	2	1	2
577	north	Huaphan	Xiengkhor	18	1	neg	neg	1	1	2	4	4	2	2	1	2
578	north	Huaphan	Xiengkhor	18	2	neg	neg	1	1	2	0	4	2	2	1	2
579	north	Huaphan	Xiengkhor	15	2	neg	neg	1	1	2	0	4	2	2	1	2
580	north	Huaphan	Xiengkhor	15	1	neg	neg	1	1	2	4	4	2	2	1	2
581	north	Huaphan	Xiengkhor	19	1	neg	neg	1	1	2	4	4	2	2	1	2
582	north	Huaphan	Xiengkhor	18	1	neg	neg	1	1	2	4	4	2	2	1	2
583	north	Huaphan	Xiengkhor	57	1	neg	neg	1	1	2	4	4	2	2	1	1
584	north	Huaphan	Xiengkhor	44	2	pos	neg	1	1	2	0	4	2	2	1	1
585	north	Huaphan	Xiengkhor	51	2	neg	neg	3	1	2	4	4	2	2	1	1
586	north	Huaphan	Xiengkhor	56	2	neg	neg	5	1	1	0	4	2	2	1	2
587	north	Huaphan	Xiengkhor	40	2	neg	neg	1	1	2	0	4	2	2	1	1
588	north	Huaphan	Xiengkhor	49	1	neg	pos	1	1	2	4	4	2	2	1	1
589	north	Huaphan	Huameuang	1	2	neg	neg	0	1	2	0	4	0	0	0	3
590	north	Huaphan	Huameuang	1	2	neg	neg	0	1	2	0	4	0	0	0	3
591	north	Huaphan	Huameuang	1	1	neg	neg	0	1	2	0	4	0	0	0	3
592	north	Huaphan	Huameuang	1	1	neg	neg	0	1	2	0	4	0	0	0	3
593	north	Huaphan	Huameuang	2	2	neg	neg	0	1	2	0	4	0	0	0	3
594	north	Huaphan	Huameuang	1	1	neg	neg	0	1	2	0	4	0	0	0	3
595	north	Huaphan	Huameuang	1	1	neg	neg	0	1	2	0	4	0	0	0	3
596	north	Huaphan	Huameuang	1	2	neg	neg	0	1	2	0	4	0	0	0	3
597	north	Huaphan	Huameuang	25	2	neg	neg	5	1	2	4	3	2	2	1	3
598	north	Huaphan	Huameuang	27	2	neg	neg	1	1	2	4	4	2	2	1	3
599	north	Huaphan	Huameuang	21	2	neg	neg	2	1	2	4	4	2	2	1	3
600	north	Huaphan	Huameuang	50	2	pos	neg	5	2	2	4	4	2	2	1	3
601	north	Huaphan	Huameuang	23	2	neg	neg	2	1	2	4	4	2	2	1	3
602	north	Huaphan	Huameuang	20	2	neg	neg	1	1	2	4	4	3	2	1	3
603	north	Huaphan	Huameuang	17	2	neg	neg	2	1	2	4	4	2	2	1	3
604	north	Huaphan	Huameuang	30	2	neg	neg	5	1	2	4	4	2	2	1	3
605	north	Huaphan	Huameuang	35	1	neg	neg	2	1	2	4	3	2	2	1	3
606	north	Huaphan	Huameuang	28	1	neg	neg	1	1	2	4	4	2	2	1	3
607	north	Huaphan	Huameuang	22	1	neg	neg	2	1	2	4	4	2	2	1	3
608	north	Huaphan	Huameuang	50	1	neg	neg	5	1	2	4	4	2	2	1	3
609	north	Huaphan	Huameuang	25	1	pos	neg	4	2	2	4	4	2	2	3	3
610	north	Huaphan	Huameuang	25	1	pos	neg	2	1	2	5	4	2	2	1	3
611	north	Huaphan	Huameuang	23	1	pos	neg	3	1	2	4	4	2	2	1	3
612	north	Huaphan	Huameuang	30	1	pos	neg	1	1	2	4	4	2	2	1	3
613	north	Huaphan	Huameuang	6	1	neg	neg	5	1	2	4	4	2	3	6	3
614	north	Huaphan	Huameuang	5	1	pos	neg	5	1	2	4	4	2	3	6	3
615	north	Huaphan	Huameuang	7	2	neg	neg	1	1	2	5	4	2	3	6	3
616	north	Huaphan	Huameuang	7	1	neg	neg	1	1	2	5	4	3	3	6	3
617	north	Huaphan	Huameuang	6	2	neg	neg	1	4	2	4	5	3	3	6	3
618	north	Huaphan	Huameuang	6	2	neg	neg	1	1	2	5	5	3	3	6	3
619	north	Huaphan	Huameuang	16	1	neg	neg	1	1	1	4	4	2	2	1	3
620	north	Huaphan	Huameuang	16	2	neg	neg	2	1	1	2	4	2	2	1	3
621	north	Huaphan	Huameuang	17	2	neg	neg	3	1	2	4	1	2	2	1	2
622	north	Huaphan	Huameuang	16	2	pos	neg	3	1	2	4	1	2	2	6	3
623	north	Huaphan	Huameuang	18	1	neg	neg	3	1	2	4	1	2	2	6	3
624	north	Huaphan	Huameuang	16	2	neg	neg	2	1	2	4	1	2	2	1	3
625	north	Huaphan	Huameuang	50	1	neg	neg	1	1	1	4	4	1	2	1	3
626	north	Huaphan	Huameuang	56	2	neg	neg	5	2	2	4	1	2	2	1	3
627	north	Huaphan	Huameuang	54	1	neg	neg	5	1	2	4	1	2	2	1	3
628	north	Huaphan	Huameuang	65	2	neg	neg	5	1	2	4	1	2	2	1	3
629	north	Huaphan	Huameuang	50	2	neg	neg	1	1	2	4	1	2	2	1	3
630	north	Huaphan	Huameuang	43	2	neg	neg	5	1	1	4	4	2	2	1	3
631	north	Huaphan	Huameuang	1	1	neg	neg	0	1	2	0	2	0	0	0	3
632	north	Huaphan	Huameuang	1	2	neg	neg	0	1	2	0	2	0	0	0	3
633	north	Huaphan	Huameuang	1	2	neg	neg	0	1	2	0	2	0	0	0	3
634	north	Huaphan	Huameuang	2	1	neg	neg	0	1	2	0	4	0	0	0	3
635	north	Huaphan	Huameuang	2	2	neg	neg	0	1	2	0	4	0	0	0	3
636	north	Huaphan	Huameuang	1	1	neg	neg	0	1	2	0	3	0	0	0	3
637	north	Huaphan	Huameuang	1	1	neg	neg	0	1	2	0	4	0	0	0	3
639	north	Huaphan	Huameuang	29	2	neg	neg	1	1	2	4	4	2	1	1	3
640	north	Huaphan	Huameuang	25	2	neg	neg	5	2	2	4	4	2	1	1	3
641	north	Huaphan	Huameuang	33	2	neg	neg	5	1	2	4	2	2	2	1	3
642	north	Huaphan	Huameuang	22	2	neg	neg	2	1	2	4	4	2	1	1	3
643	north	Huaphan	Huameuang	32	2	neg	neg	1	1	2	4	4	2	1	1	3
644	north	Huaphan	Huameuang	30	2	neg	neg	1	1	2	4	4	2	2	1	3
645	north	Huaphan	Huameuang	31	2	neg	neg	1	1	2	4	4	2	2	1	3
647	north	Huaphan	Huameuang	40	1	neg	neg	2	1	2	4	4	2	1	1	3
648	north	Huaphan	Huameuang	35	1	neg	neg	1	1	2	4	4	2	2	1	3
649	north	Huaphan	Huameuang	43	1	neg	neg	1	1	2	4	3	2	2	1	3
650	north	Huaphan	Huameuang	24	1	neg	neg	2	1	2	4	4	2	2	1	3
651	north	Huaphan	Huameuang	35	1	neg	neg	1	1	2	4	4	2	1	1	3
652	north	Huaphan	Huameuang	34	1	neg	neg	1	1	2	4	4	2	2	1	3
653	north	Huaphan	Huameuang	35	1	neg	neg	1	1	2	4	4	2	2	1	3
655	north	Huaphan	Huameuang	6	1	neg	neg	1	1	2	4	4	2	2	6	3
656	north	Huaphan	Huameuang	5	2	neg	neg	1	1	2	4	4	2	2	6	3
657	north	Huaphan	Huameuang	5	2	neg	neg	5	1	2	4	4	2	3	6	3
658	north	Huaphan	Huameuang	7	2	neg	neg	5	1	2	4	3	2	2	6	3
659	north	Huaphan	Huameuang	11	1	neg	neg	5	1	2	4	4	2	1	6	3
660	north	Huaphan	Huameuang	6	2	neg	neg	5	1	2	4	3	2	1	6	3
661	north	Huaphan	Huameuang	19	2	neg	neg	5	1	2	4	2	2	2	1	3
662	north	Huaphan	Huameuang	18	2	neg	neg	2	1	2	4	2	2	2	1	3
663	north	Huaphan	Huameuang	19	2	neg	neg	1	1	2	4	3	2	1	1	3
664	north	Huaphan	Huameuang	15	1	neg	neg	1	1	2	4	3	2	1	6	3
665	north	Huaphan	Huameuang	16	1	pos	neg	5	1	2	4	3	2	1	1	3
666	north	Huaphan	Huameuang	19	2	neg	neg	1	1	2	4	3	2	1	1	3
667	north	Huaphan	Huameuang	42	1	neg	neg	2	1	2	4	4	2	2	1	3
668	north	Huaphan	Huameuang	45	1	neg	neg	1	1	2	4	4	2	2	1	3
669	north	Huaphan	Huameuang	54	2	neg	neg	1	1	2	4	4	2	2	1	3
670	north	Huaphan	Huameuang	46	2	neg	neg	1	1	2	4	4	2	2	1	3
671	north	Huaphan	Huameuang	56	1	neg	neg	1	1	2	4	4	2	2	1	3
672	north	Huaphan	Huameuang	60	1	neg	neg	1	1	2	4	4	2	2	1	3
673	north	Huaphan	Xamtay	1	1	neg	neg	0	1	2	0	4	0	0	0	3
674	north	Huaphan	Xamtay	1	1	neg	neg	0	1	2	0	4	0	0	0	3
675	north	Huaphan	Xamtay	1	2	neg	neg	0	1	2	0	4	0	0	0	3
676	north	Huaphan	Xamtay	2	1	neg	neg	0	1	2	0	4	0	0	0	3
677	north	Huaphan	Xamtay	2	1	neg	neg	0	1	2	0	4	0	0	0	3
678	north	Huaphan	Xamtay	1	2	neg	neg	0	1	2	0	4	0	0	0	3
679	north	Huaphan	Xamtay	1	1	neg	neg	0	1	2	0	4	0	0	0	3
680	north	Huaphan	Xamtay	2	1	neg	neg	0	1	2	0	4	0	0	0	3
681	north	Huaphan	Xamtay	18	2	neg	neg	5	1	2	4	4	2	2	1	3
682	north	Huaphan	Xamtay	19	2	neg	neg	1	1	2	4	4	2	2	1	3
683	north	Huaphan	Xamtay	23	2	neg	neg	1	1	2	4	4	2	2	1	3
684	north	Huaphan	Xamtay	21	2	neg	neg	2	1	2	4	4	2	2	1	3
685	north	Huaphan	Xamtay	29	2	neg	neg	5	1	2	4	4	2	2	1	3
686	north	Huaphan	Xamtay	28	2	neg	neg	5	1	2	4	4	2	2	1	3
687	north	Huaphan	Xamtay	35	2	neg	neg	5	1	2	4	4	2	2	1	3
688	north	Huaphan	Xamtay	25	2	neg	neg	5	1	2	4	4	2	2	1	3
689	north	Huaphan	Xamtay	24	1	neg	neg	1	1	2	4	4	2	2	1	3
690	north	Huaphan	Xamtay	23	1	neg	neg	5	1	2	4	4	2	2	1	3
691	north	Huaphan	Xamtay	22	1	neg	neg	1	1	2	4	4	2	2	1	3
692	north	Huaphan	Xamtay	20	1	neg	neg	2	1	2	4	4	2	2	1	3
693	north	Huaphan	Xamtay	32	1	neg	neg	5	1	2	4	4	2	2	1	3
694	north	Huaphan	Xamtay	29	1	neg	neg	1	1	2	4	4	2	2	1	3
695	north	Huaphan	Xamtay	36	1	neg	neg	5	1	2	4	4	2	2	1	3
696	north	Huaphan	Xamtay	32	1	neg	neg	2	1	2	4	4	2	2	1	3
697	north	Huaphan	Xamtay	5	1	neg	neg	4	1	2	4	4	1	2	6	3
698	north	Huaphan	Xamtay	8	1	neg	neg	2	1	2	4	4	2	2	1	3
699	north	Huaphan	Xamtay	11	1	neg	neg	1	1	2	4	4	2	2	1	3
700	north	Huaphan	Xamtay	10	2	neg	neg	1	1	2	4	4	2	2	1	3
701	north	Huaphan	Xamtay	10	1	neg	neg	5	1	2	4	4	2	2	1	3
703	north	Huaphan	Xamtay	16	2	pos	neg	2	1	2	4	4	2	2	6	3
704	north	Huaphan	Xamtay	18	2	neg	neg	1	1	2	4	4	2	2	1	3
705	north	Huaphan	Xamtay	17	2	neg	neg	1	1	2	4	4	2	2	1	3
706	north	Huaphan	Xamtay	16	1	neg	neg	2	1	2	4	4	2	1	6	3
707	north	Huaphan	Xamtay	16	2	neg	neg	1	1	2	4	4	1	2	6	3
708	north	Huaphan	Xamtay	15	2	neg	neg	1	1	2	4	4	2	2	1	3
709	north	Huaphan	Xamtay	67	2	neg	neg	5	1	2	4	4	2	2	1	3
710	north	Huaphan	Xamtay	79	1	neg	neg	5	1	2	4	4	2	2	1	3
711	north	Huaphan	Xamtay	47	2	neg	neg	5	1	2	4	4	2	2	1	3
712	north	Huaphan	Xamtay	60	2	neg	neg	5	1	2	4	4	2	2	1	3
713	north	Huaphan	Xamtay	59	1	neg	neg	5	1	2	4	4	2	2	1	3
714	north	Huaphan	Xamtay	40	2	neg	neg	5	1	2	4	4	2	2	1	3
715	north	Huaphan	Xamtay	2	1	neg	neg	0	1	2	0	4	0	0	0	3
716	north	Huaphan	Xamtay	1	2	neg	neg	0	1	2	0	4	0	0	0	3
717	north	Huaphan	Xamtay	1	1	neg	neg	0	1	2	0	4	0	0	0	3
723	north	Huaphan	Xamtay	27	2	pos	neg	1	1	2	4	4	2	2	1	3
724	north	Huaphan	Xamtay	22	2	neg	neg	5	1	2	4	4	1	2	1	3
731	north	Huaphan	Xamtay	23	1	pos	neg	2	1	2	4	4	2	2	1	3
732	north	Huaphan	Xamtay	26	1	neg	neg	5	1	2	4	4	1	2	1	3
733	north	Huaphan	Xamtay	26	1	neg	neg	1	1	2	4	4	2	2	1	3
739	north	Huaphan	Xamtay	5	1	neg	neg	5	1	2	4	4	2	2	1	3
740	north	Huaphan	Xamtay	12	1	neg	neg	5	1	2	4	4	2	2	1	3
741	north	Huaphan	Xamtay	13	1	neg	neg	1	1	2	4	4	2	2	1	2
742	north	Huaphan	Xamtay	9	2	neg	neg	1	1	2	4	4	2	2	1	3
743	north	Huaphan	Xamtay	8	2	neg	neg	5	1	2	4	4	2	2	1	3
744	north	Huaphan	Xamtay	7	2	pos	neg	3	1	2	4	4	2	2	1	3
745	north	Huaphan	Xamtay	16	2	neg	neg	1	1	2	4	4	2	2	1	3
746	north	Huaphan	Xamtay	16	2	pos	neg	5	1	2	4	4	2	2	1	3
751	north	Huaphan	Xamtay	66	1	neg	neg	1	1	2	4	4	2	2	1	3
752	north	Huaphan	Xamtay	59	1	neg	neg	1	1	2	4	4	2	2	1	3
753	north	Huaphan	Xamtay	56	1	pos	neg	5	2	2	4	4	2	2	1	3
754	north	Huaphan	Xamtay	48	2	neg	neg	5	1	2	4	4	2	2	1	3
755	north	Huaphan	Xamtay	61	1	neg	neg	5	1	2	3	4	2	2	1	3
756	north	Huaphan	Xamtay	43	1	neg	pos	5	1	2	4	4	2	2	1	3
757	north	Xayabuly	Xayabury	1	2	neg	neg	0	1	2	0	4	0	0	0	1
758	north	Xayabuly	Xayabury	2	2	neg	neg	0	1	2	0	4	0	0	0	1
759	north	Xayabuly	Xayabury	2	2	neg	neg	0	1	2	0	4	0	0	0	1
760	north	Xayabuly	Xayabury	2	2	neg	neg	0	1	2	0	4	0	0	0	1
761	north	Xayabuly	Xayabury	1	2	neg	neg	0	1	2	0	4	0	0	0	1
762	north	Xayabuly	Xayabury	1	2	neg	neg	0	1	2	0	4	0	0	0	1
763	north	Xayabuly	Xayabury	2	1	neg	neg	0	1	2	0	4	0	0	0	1
764	north	Xayabuly	Xayabury	1	1	neg	neg	0	1	2	0	4	0	0	0	1
765	north	Xayabuly	Xayabury	34	2	neg	neg	2	2	2	4	4	2	2	3	1
766	north	Xayabuly	Xayabury	34	2	neg	neg	2	1	2	4	4	2	2	5	1
767	north	Xayabuly	Xayabury	28	2	neg	neg	4	1	2	4	4	2	2	3	1
768	north	Xayabuly	Xayabury	41	2	neg	neg	3	1	2	4	4	2	2	4	1
769	north	Xayabuly	Xayabury	40	2	neg	neg	4	2	2	4	4	2	2	3	1
770	north	Xayabuly	Xayabury	30	2	neg	neg	4	1	2	4	4	2	2	3	1
771	north	Xayabuly	Xayabury	30	2	neg	neg	3	1	2	4	4	2	2	5	1
772	north	Xayabuly	Xayabury	37	2	neg	neg	4	2	2	4	4	2	2	3	1
773	north	Xayabuly	Xayabury	36	1	neg	neg	3	1	2	4	4	2	2	3	1
774	north	Xayabuly	Xayabury	36	1	neg	neg	2	1	2	4	4	2	2	3	1
775	north	Xayabuly	Xayabury	39	1	pos	neg	4	3	2	4	4	2	2	3	1
776	north	Xayabuly	Xayabury	38	1	neg	neg	3	2	2	4	4	2	2	3	1
777	north	Xayabuly	Xayabury	44	1	neg	neg	4	1	2	4	4	2	2	3	1
778	north	Xayabuly	Xayabury	31	1	neg	neg	4	4	2	4	4	2	2	3	1
779	north	Xayabuly	Xayabury	29	1	neg	neg	4	1	2	4	4	2	2	3	1
780	north	Xayabuly	Xayabury	39	1	neg	neg	4	3	2	4	4	2	2	3	1
781	north	Xayabuly	Xayabury	12	1	neg	neg	4	1	2	4	4	2	2	3	4
782	north	Xayabuly	Xayabury	6	2	neg	neg	3	1	2	4	4	2	2	5	4
783	north	Xayabuly	Xayabury	10	2	neg	neg	3	1	2	4	4	2	2	5	4
784	north	Xayabuly	Xayabury	10	1	neg	neg	3	1	2	4	4	2	2	5	4
785	north	Xayabuly	Xayabury	8	1	neg	neg	4	1	2	4	4	2	2	3	4
786	north	Xayabuly	Xayabury	10	1	neg	neg	3	1	2	4	4	2	2	5	4
787	north	Xayabuly	Xayabury	16	1	neg	neg	2	1	2	4	3	2	2	6	1
788	north	Xayabuly	Xayabury	17	2	neg	neg	2	1	2	4	3	2	2	0	1
789	north	Xayabuly	Xayabury	15	2	neg	neg	2	1	2	4	4	2	2	6	1
790	north	Xayabuly	Xayabury	15	2	neg	neg	2	1	2	4	4	2	2	6	1
791	north	Xayabuly	Xayabury	16	2	neg	neg	2	2	2	4	4	2	2	6	1
792	north	Xayabuly	Xayabury	17	1	neg	neg	2	1	2	4	4	2	2	6	1
793	north	Xayabuly	Xayabury	40	2	neg	neg	3	1	2	4	4	2	2	5	1
794	north	Xayabuly	Xayabury	61	1	neg	neg	2	1	2	4	4	1	2	2	1
795	north	Xayabuly	Xayabury	56	2	neg	neg	3	1	2	4	4	2	2	1	1
796	north	Xayabuly	Xayabury	45	2	pos	neg	2	1	2	4	4	2	2	5	1
797	north	Xayabuly	Xayabury	42	2	neg	neg	2	2	2	4	4	2	2	5	1
798	north	Xayabuly	Xayabury	42	2	neg	neg	2	1	2	4	4	2	2	1	1
799	north	Xayabuly	Xayabury	2	1	neg	neg	0	1	2	0	4	0	0	0	1
800	north	Xayabuly	Xayabury	1	2	neg	neg	0	1	2	0	4	0	0	0	2
801	north	Xayabuly	Xayabury	1	2	neg	neg	0	1	2	0	4	0	0	0	2
802	north	Xayabuly	Xayabury	2	2	neg	neg	0	1	2	0	4	0	0	0	2
803	north	Xayabuly	Xayabury	1	2	neg	neg	0	1	2	0	4	0	0	0	1
804	north	Xayabuly	Xayabury	2	2	neg	neg	0	1	2	0	4	0	0	0	2
805	north	Xayabuly	Xayabury	2	2	neg	neg	0	1	2	0	4	0	0	0	2
807	north	Xayabuly	Xayabury	31	2	neg	neg	1	1	2	4	4	2	2	1	2
808	north	Xayabuly	Xayabury	32	2	neg	neg	2	1	2	4	2	2	2	1	2
809	north	Xayabuly	Xayabury	29	2	pos	neg	1	1	2	4	4	2	2	1	2
810	north	Xayabuly	Xayabury	28	2	pos	neg	1	1	2	4	4	2	2	1	2
811	north	Xayabuly	Xayabury	26	2	neg	neg	1	1	2	4	2	2	2	1	2
812	north	Xayabuly	Xayabury	29	2	pos	neg	2	1	2	4	4	2	2	1	2
813	north	Xayabuly	Xayabury	41	2	neg	neg	1	1	2	4	4	2	2	1	2
815	north	Xayabuly	Xayabury	37	1	neg	neg	2	1	2	4	4	1	2	1	1
816	north	Xayabuly	Xayabury	38	1	pos	neg	2	1	2	3	2	1	2	1	2
817	north	Xayabuly	Xayabury	39	1	neg	neg	2	1	1	4	4	1	2	1	2
818	north	Xayabuly	Xayabury	27	1	pos	neg	1	1	2	4	4	2	2	4	2
819	north	Xayabuly	Xayabury	35	1	neg	neg	2	1	2	2	2	1	2	5	1
820	north	Xayabuly	Xayabury	31	1	neg	neg	1	1	2	4	4	2	2	1	2
821	north	Xayabuly	Xayabury	44	1	neg	neg	2	1	2	4	4	2	2	1	2
823	north	Xayabuly	Xayabury	14	2	neg	neg	2	1	2	4	4	2	2	6	3
824	north	Xayabuly	Xayabury	5	2	neg	neg	1	1	2	4	4	2	2	6	3
825	north	Xayabuly	Xayabury	5	2	neg	neg	1	1	2	4	4	2	2	1	3
826	north	Xayabuly	Xayabury	7	1	neg	neg	4	1	2	4	4	2	2	3	3
827	north	Xayabuly	Xayabury	5	1	neg	neg	2	1	2	2	0	2	2	1	3
828	north	Xayabuly	Xayabury	6	2	neg	neg	2	1	2	4	4	2	2	1	3
829	north	Xayabuly	Xayabury	18	1	neg	neg	2	1	2	2	4	2	2	6	2
830	north	Xayabuly	Xayabury	16	2	neg	neg	1	1	2	4	4	2	2	1	2
831	north	Xayabuly	Xayabury	17	2	neg	neg	2	1	2	4	4	2	2	6	2
832	north	Xayabuly	Xayabury	18	2	neg	neg	2	1	2	4	4	2	2	6	2
833	north	Xayabuly	Xayabury	16	2	neg	neg	1	1	2	4	4	2	2	1	2
834	north	Xayabuly	Xayabury	18	2	neg	neg	2	1	2	4	4	2	2	6	2
835	north	Xayabuly	Xayabury	49	1	neg	neg	2	1	2	2	4	1	2	1	2
836	north	Xayabuly	Xayabury	46	1	neg	neg	2	2	2	4	4	2	2	1	2
837	north	Xayabuly	Xayabury	60	1	neg	neg	1	1	2	4	4	2	2	1	2
838	north	Xayabuly	Xayabury	56	2	neg	neg	1	1	1	4	4	2	2	1	2
839	north	Xayabuly	Xayabury	68	2	neg	neg	1	2	1	4	4	2	2	1	2
840	north	Xayabuly	Xayabury	78	2	neg	neg	1	1	2	4	4	2	2	6	2
841	north	Xayabuly	Xienghone	1	1	neg	neg	0	1	2	0	4	0	0	0	3
842	north	Xayabuly	Xienghone	1	1	neg	neg	0	1	2	0	4	0	0	0	2
844	north	Xayabuly	Xienghone	1	2	neg	neg	0	1	2	0	4	0	0	0	2
845	north	Xayabuly	Xienghone	1	1	neg	neg	0	1	2	0	4	0	0	0	2
846	north	Xayabuly	Xienghone	2	1	neg	neg	0	1	2	0	4	0	0	0	2
847	north	Xayabuly	Xienghone	1	2	neg	neg	0	1	2	0	4	0	0	0	3
848	north	Xayabuly	Xienghone	2	1	neg	neg	0	1	2	0	4	0	0	0	3
850	north	Xayabuly	Xienghone	22	2	neg	neg	2	1	1	4	4	2	2	1	3
851	north	Xayabuly	Xienghone	30	2	neg	neg	5	1	1	4	4	2	2	1	3
852	north	Xayabuly	Xienghone	16	2	pos	neg	1	1	2	4	4	2	2	1	2
853	north	Xayabuly	Xienghone	18	2	neg	neg	5	1	1	4	4	2	2	1	3
854	north	Xayabuly	Xienghone	19	2	neg	neg	1	1	2	4	4	2	2	1	2
855	north	Xayabuly	Xienghone	37	2	neg	neg	5	1	2	4	4	2	2	1	3
856	north	Xayabuly	Xienghone	41	2	pos	neg	1	1	2	4	4	2	2	1	3
857	north	Xayabuly	Xienghone	34	1	neg	neg	2	1	2	4	4	2	2	1	3
858	north	Xayabuly	Xienghone	58	1	neg	neg	2	1	2	4	4	2	3	3	2
859	north	Xayabuly	Xienghone	32	1	pos	neg	5	1	1	4	4	2	2	1	3
860	north	Xayabuly	Xienghone	20	1	neg	neg	1	1	2	4	4	2	2	1	2
861	north	Xayabuly	Xienghone	23	1	neg	neg	1	1	2	4	4	2	2	1	2
862	north	Xayabuly	Xienghone	26	1	neg	neg	1	1	2	4	4	2	2	1	2
863	north	Xayabuly	Xienghone	37	1	neg	neg	5	1	2	4	4	2	2	1	3
864	north	Xayabuly	Xienghone	43	1	neg	neg	1	1	2	4	4	2	2	1	3
865	north	Xayabuly	Xienghone	14	14	neg	neg	2	1	2	4	4	2	2	5	3
866	north	Xayabuly	Xienghone	7	8	neg	neg	2	1	2	4	4	2	2	5	3
867	north	Xayabuly	Xienghone	13	2	neg	neg	2	1	2	4	4	2	2	6	3
868	north	Xayabuly	Xienghone	9	2	neg	neg	1	1	2	4	4	2	3	6	3
869	north	Xayabuly	Xienghone	5	1	pos	neg	1	1	2	4	4	2	2	1	3
870	north	Xayabuly	Xienghone	11	2	pos	neg	1	1	2	4	4	2	2	1	3
871	north	Xayabuly	Xienghone	15	2	neg	neg	2	1	1	4	4	2	2	1	3
872	north	Xayabuly	Xienghone	15	2	neg	neg	2	1	2	4	4	2	2	6	3
873	north	Xayabuly	Xienghone	17	2	neg	neg	5	1	2	4	4	2	2	1	3
874	north	Xayabuly	Xienghone	15	2	neg	neg	2	1	2	4	4	2	2	6	3
875	north	Xayabuly	Xienghone	18	2	neg	neg	2	1	2	4	4	2	2	1	3
876	north	Xayabuly	Xienghone	16	2	neg	neg	1	1	2	4	4	2	2	1	3
877	north	Xayabuly	Xienghone	60	2	neg	neg	5	1	2	4	5	2	3	1	3
878	north	Xayabuly	Xienghone	59	2	neg	neg	5	1	2	5	5	2	2	1	3
879	north	Xayabuly	Xienghone	53	2	neg	neg	5	1	2	5	5	2	0	1	3
880	north	Xayabuly	Xienghone	55	2	neg	neg	5	1	1	4	4	2	2	1	3
881	north	Xayabuly	Xienghone	51	2	neg	neg	1	2	2	4	4	2	2	1	3
882	north	Xayabuly	Xienghone	58	2	neg	neg	1	1	2	4	4	2	2	1	3
883	north	Xayabuly	Xienghone	2	2	neg	neg	0	1	2	0	4	0	0	0	1
884	north	Xayabuly	Xienghone	2	2	neg	neg	0	1	2	0	4	0	0	0	1
885	north	Xayabuly	Xienghone	2	1	neg	neg	0	1	2	0	4	0	0	0	1
886	north	Xayabuly	Xienghone	1	2	neg	neg	0	1	2	0	4	0	0	0	2
887	north	Xayabuly	Xienghone	1	2	neg	neg	0	1	2	0	1	0	0	0	1
888	north	Xayabuly	Xienghone	1	2	neg	neg	0	1	2	0	4	0	0	0	2
889	north	Xayabuly	Xienghone	1	1	neg	neg	0	1	2	0	4	0	0	0	1
890	north	Xayabuly	Xienghone	2	1	neg	neg	0	1	2	0	4	0	0	0	1
891	north	Xayabuly	Xienghone	29	2	neg	neg	1	1	1	4	4	2	2	1	1
893	north	Xayabuly	Xienghone	26	2	neg	neg	2	2	1	4	4	2	2	1	3
895	north	Xayabuly	Xienghone	30	2	neg	neg	2	1	1	4	4	2	2	3	1
897	north	Xayabuly	Xienghone	30	2	neg	neg	2	1	1	4	4	2	2	1	1
898	north	Xayabuly	Xienghone	27	2	neg	neg	1	1	2	4	4	2	2	1	1
899	north	Xayabuly	Xienghone	34	1	neg	neg	1	1	1	4	4	1	2	1	1
900	north	Xayabuly	Xienghone	37	1	neg	neg	2	1	2	4	4	2	2	1	1
901	north	Xayabuly	Xienghone	27	1	neg	neg	2	1	2	4	4	1	2	1	3
902	north	Xayabuly	Xienghone	26	1	neg	neg	1	1	2	4	4	2	2	1	2
903	north	Xayabuly	Xienghone	28	1	neg	neg	2	2	1	4	4	1	2	3	1
904	north	Xayabuly	Xienghone	29	1	neg	neg	3	1	2	4	4	2	2	1	2
905	north	Xayabuly	Xienghone	32	1	neg	neg	2	1	2	4	4	2	2	1	1
906	north	Xayabuly	Xienghone	29	1	neg	neg	2	1	1	4	4	1	2	1	1
907	north	Xayabuly	Xienghone	14	2	neg	neg	1	1	1	4	4	2	2	1	3
908	north	Xayabuly	Xienghone	12	2	neg	neg	2	1	2	4	4	2	2	1	3
909	north	Xayabuly	Xienghone	7	2	neg	neg	1	1	2	4	4	2	2	5	4
910	north	Xayabuly	Xienghone	8	2	neg	neg	3	1	2	4	4	2	2	5	4
911	north	Xayabuly	Xienghone	5	2	neg	neg	3	1	2	4	4	2	2	5	4
912	north	Xayabuly	Xienghone	5	2	neg	neg	2	1	2	4	4	2	2	1	3
913	north	Xayabuly	Xienghone	16	2	neg	neg	2	1	2	4	4	2	2	5	1
914	north	Xayabuly	Xienghone	15	2	neg	neg	2	1	2	4	4	2	2	6	1
915	north	Xayabuly	Xienghone	16	1	neg	neg	2	1	2	4	4	2	2	6	1
916	north	Xayabuly	Xienghone	15	2	neg	neg	2	1	2	4	4	2	2	6	1
917	north	Xayabuly	Xienghone	15	1	neg	neg	2	1	2	4	4	2	2	1	1
918	north	Xayabuly	Xienghone	15	2	neg	neg	2	1	2	4	4	2	2	6	1
919	north	Xayabuly	Xienghone	47	1	neg	neg	2	1	2	4	4	2	2	1	1
920	north	Xayabuly	Xienghone	51	1	neg	neg	2	1	2	4	4	2	2	1	1
921	north	Xayabuly	Xienghone	42	2	neg	neg	1	1	1	4	4	2	2	1	1
922	north	Xayabuly	Xienghone	41	1	pos	neg	2	1	2	4	4	1	4	1	1
923	north	Xayabuly	Xienghone	45	2	neg	neg	2	1	2	4	4	2	2	5	1
924	north	Xayabuly	Xienghone	48	2	neg	neg	1	1	2	4	4	2	2	1	1
925	central	Vientiane Pro	Thoulakhom	1	1	neg	neg	0	1	2	0	4	0	0	0	1
926	central	Vientiane Pro	Thoulakhom	2	2	neg	neg	0	1	2	0	4	0	0	0	1
927	central	Vientiane Pro	Thoulakhom	1	2	neg	neg	0	1	2	0	4	0	0	0	1
928	central	Vientiane Pro	Thoulakhom	2	2	neg	neg	0	1	2	0	4	0	0	0	1
929	central	Vientiane Pro	Thoulakhom	1	1	neg	neg	0	1	2	0	4	0	0	0	1
930	central	Vientiane Pro	Thoulakhom	1	1	neg	neg	0	1	2	0	4	0	0	0	1
933	central	Vientiane Pro	Thoulakhom	38	2	neg	neg	2	1	2	4	4	1	2	1	1
934	central	Vientiane Pro	Thoulakhom	24	2	neg	neg	2	1	2	4	4	2	2	1	1
935	central	Vientiane Pro	Thoulakhom	24	2	neg	neg	3	1	2	4	4	2	2	1	1
936	central	Vientiane Pro	Thoulakhom	30	2	neg	neg	4	1	2	4	4	2	2	5	1
937	central	Vientiane Pro	Thoulakhom	38	2	neg	neg	3	1	2	4	4	2	2	5	1
938	central	Vientiane Pro	Thoulakhom	20	2	neg	neg	3	1	2	4	4	2	2	5	1
941	central	Vientiane Pro	Thoulakhom	30	1	neg	neg	1	1	2	4	4	1	2	1	1
942	central	Vientiane Pro	Thoulakhom	25	1	neg	neg	3	1	2	4	4	1	2	5	1
943	central	Vientiane Pro	Thoulakhom	37	1	neg	neg	4	1	2	4	4	2	2	3	1
944	central	Vientiane Pro	Thoulakhom	32	1	neg	neg	3	1	2	4	4	2	2	5	1
945	central	Vientiane Pro	Thoulakhom	35	1	neg	neg	3	1	2	4	4	1	2	5	1
946	central	Vientiane Pro	Thoulakhom	24	1	neg	neg	3	1	2	4	4	2	2	5	1
949	central	Vientiane Pro	Thoulakhom	5	2	neg	neg	3	1	2	4	4	1	2	5	3
950	central	Vientiane Pro	Thoulakhom	8	2	neg	neg	3	1	2	4	4	1	2	3	3
951	central	Vientiane Pro	Thoulakhom	13	1	neg	neg	2	1	2	4	4	1	2	5	3
952	central	Vientiane Pro	Thoulakhom	9	1	neg	neg	5	1	2	4	4	1	2	1	3
953	central	Vientiane Pro	Thoulakhom	7	1	neg	neg	2	1	2	4	4	1	2	6	3
954	central	Vientiane Pro	Thoulakhom	5	1	neg	neg	4	1	2	4	4	1	2	5	3
955	central	Vientiane Pro	Thoulakhom	17	2	neg	neg	3	1	2	4	4	2	2	6	1
956	central	Vientiane Pro	Thoulakhom	15	2	neg	neg	3	1	2	4	4	2	2	6	1
957	central	Vientiane Pro	Thoulakhom	17	1	neg	neg	3	1	2	4	4	2	2	6	1
958	central	Vientiane Pro	Thoulakhom	15	2	neg	neg	3	1	2	4	4	1	2	6	1
959	central	Vientiane Pro	Thoulakhom	17	2	neg	neg	3	1	2	4	4	1	2	6	1
960	central	Vientiane Pro	Thoulakhom	18	2	neg	neg	3	1	2	4	4	2	2	6	1
961	central	Vientiane Pro	Thoulakhom	41	1	neg	neg	4	1	2	4	4	1	2	3	1
962	central	Vientiane Pro	Thoulakhom	56	1	neg	neg	2	1	2	4	4	2	2	5	1
963	central	Vientiane Pro	Thoulakhom	43	1	neg	neg	4	1	2	4	4	2	2	5	1
964	central	Vientiane Pro	Thoulakhom	53	1	pos	neg	2	1	2	4	4	2	2	1	1
965	central	Vientiane Pro	Thoulakhom	59	1	neg	neg	1	1	2	4	4	2	2	1	1
966	central	Vientiane Pro	Thoulakhom	48	2	neg	neg	2	1	2	4	4	1	2	5	1
967	central	Vientiane Pro	Thoulakhom	1	1	neg	neg	0	1	2	0	4	0	0	0	3
968	central	Vientiane Pro	Thoulakhom	2	2	pos	neg	0	1	2	0	4	0	0	0	3
969	central	Vientiane Pro	Thoulakhom	2	1	neg	neg	0	2	2	0	4	0	0	0	3
970	central	Vientiane Pro	Thoulakhom	2	1	neg	neg	0	1	2	0	4	0	0	0	3
971	central	Vientiane Pro	Thoulakhom	1	2	neg	neg	0	1	2	0	3	0	0	0	3
972	central	Vientiane Pro	Thoulakhom	1	1	neg	neg	0	1	2	0	4	0	0	0	3
973	central	Vientiane Pro	Thoulakhom	1	2	neg	neg	0	1	2	0	4	0	0	0	3
974	central	Vientiane Pro	Thoulakhom	1	1	neg	neg	0	1	2	0	4	0	0	0	3
975	central	Vientiane Pro	Thoulakhom	21	2	neg	neg	2	1	2	4	4	2	2	1	3
976	central	Vientiane Pro	Thoulakhom	35	2	neg	neg	2	1	2	4	4	2	2	1	3
977	central	Vientiane Pro	Thoulakhom	24	2	neg	neg	2	1	2	4	4	1	2	1	3
978	central	Vientiane Pro	Thoulakhom	28	2	pos	neg	2	1	2	4	4	1	2	1	3
979	central	Vientiane Pro	Thoulakhom	18	2	neg	neg	2	1	2	4	4	1	2	1	3
980	central	Vientiane Pro	Thoulakhom	19	2	neg	neg	1	1	2	4	4	2	2	1	3
981	central	Vientiane Pro	Thoulakhom	19	2	neg	neg	1	1	2	4	4	2	2	1	3
982	central	Vientiane Pro	Thoulakhom	25	2	neg	neg	2	1	2	4	4	2	2	1	3
983	central	Vientiane Pro	Thoulakhom	21	1	neg	neg	2	1	2	4	4	2	2	1	3
984	central	Vientiane Pro	Thoulakhom	38	1	neg	neg	2	1	2	4	4	2	2	1	3
985	central	Vientiane Pro	Thoulakhom	29	1	neg	neg	2	1	2	4	4	1	2	1	3
986	central	Vientiane Pro	Thoulakhom	33	1	neg	neg	4	1	2	4	4	1	2	1	3
987	central	Vientiane Pro	Thoulakhom	26	1	neg	neg	4	1	2	4	4	1	2	3	3
988	central	Vientiane Pro	Thoulakhom	19	1	pos	neg	2	1	2	4	4	2	2	1	3
989	central	Vientiane Pro	Thoulakhom	37	1	neg	neg	2	1	2	4	4	2	2	1	3
990	central	Vientiane Pro	Thoulakhom	31	1	neg	neg	4	1	2	4	4	2	2	5	3
991	central	Vientiane Pro	Thoulakhom	12	2	neg	neg	2	1	2	4	4	1	2	1	3
992	central	Vientiane Pro	Thoulakhom	9	1	neg	neg	2	1	2	4	4	1	2	1	3
993	central	Vientiane Pro	Thoulakhom	6	1	neg	neg	1	1	2	4	4	2	2	1	3
994	central	Vientiane Pro	Thoulakhom	11	2	neg	neg	1	1	2	4	4	2	2	1	3
995	central	Vientiane Pro	Thoulakhom	6	2	neg	neg	5	1	2	4	4	2	2	1	3
996	central	Vientiane Pro	Thoulakhom	5	1	neg	neg	1	1	2	4	4	2	2	1	3
997	central	Vientiane Pro	Thoulakhom	17	1	neg	neg	3	1	2	4	4	2	2	6	3
998	central	Vientiane Pro	Thoulakhom	15	2	neg	neg	2	1	2	4	4	1	2	6	3
999	central	Vientiane Pro	Thoulakhom	16	1	neg	neg	3	1	2	4	4	2	2	6	3
1000	central	Vientiane Pro	Thoulakhom	18	1	neg	neg	3	1	2	4	4	1	2	6	3
1001	central	Vientiane Pro	Thoulakhom	19	2	neg	neg	2	1	2	4	4	1	2	1	3
1002	central	Vientiane Pro	Thoulakhom	19	1	pos	neg	3	1	2	4	4	2	2	6	3
1003	central	Vientiane Pro	Thoulakhom	51	2	neg	neg	5	2	2	4	4	2	2	1	3
1004	central	Vientiane Pro	Thoulakhom	52	1	neg	neg	2	1	2	4	4	2	2	1	3
1005	central	Vientiane Pro	Thoulakhom	45	2	neg	neg	5	1	2	4	4	2	2	1	3
1006	central	Vientiane Pro	Thoulakhom	49	1	pos	neg	2	1	2	4	4	1	2	1	3
1007	central	Vientiane Pro	Thoulakhom	65	1	neg	neg	2	1	2	4	4	1	2	1	3
1008	central	Vientiane Pro	Thoulakhom	64	2	neg	neg	1	1	2	4	4	1	2	1	3
1009	central	Vientiane Pro	Xanakharm	1	1	neg	neg	0	1	2	0	4	0	0	0	1
1010	central	Vientiane Pro	Xanakharm	2	1	neg	neg	0	1	2	0	4	0	0	0	1
1012	central	Vientiane Pro	Xanakharm	2	2	neg	neg	0	1	2	0	4	0	0	0	1
1013	central	Vientiane Pro	Xanakharm	2	2	neg	neg	0	1	2	0	4	0	0	0	1
1014	central	Vientiane Pro	Xanakharm	1	2	neg	neg	0	1	2	0	4	0	0	0	1
1015	central	Vientiane Pro	Xanakharm	1	2	neg	neg	0	1	2	0	4	0	0	0	1
1016	central	Vientiane Pro	Xanakharm	1	1	neg	neg	0	1	2	0	4	0	0	0	1
1017	central	Vientiane Pro	Xanakharm	33	2	neg	neg	1	1	2	4	4	2	2	1	1
1018	central	Vientiane Pro	Xanakharm	33	2	neg	neg	2	1	2	4	4	2	2	3	1
1019	central	Vientiane Pro	Xanakharm	23	2	neg	neg	1	1	1	4	4	2	2	1	1
1020	central	Vientiane Pro	Xanakharm	30	2	neg	neg	1	1	2	4	4	2	2	1	1
1021	central	Vientiane Pro	Xanakharm	32	2	neg	neg	1	2	2	4	4	2	2	1	1
1022	central	Vientiane Pro	Xanakharm	23	2	neg	neg	1	1	2	4	4	2	2	1	1
1023	central	Vientiane Pro	Xanakharm	33	2	neg	neg	2	1	2	4	4	2	2	5	1
1024	central	Vientiane Pro	Xanakharm	30	2	neg	neg	2	2	2	4	4	2	2	3	1
1025	central	Vientiane Pro	Xanakharm	38	1	neg	neg	2	2	2	4	4	2	2	1	1
1026	central	Vientiane Pro	Xanakharm	38	1	pos	neg	2	1	2	4	4	2	2	3	1
1027	central	Vientiane Pro	Xanakharm	26	1	neg	neg	2	1	2	4	4	2	2	1	1
1028	central	Vientiane Pro	Xanakharm	31	1	neg	neg	2	1	2	4	4	2	2	1	1
1029	central	Vientiane Pro	Xanakharm	32	1	neg	neg	1	1	2	4	4	1	2	1	1
1030	central	Vientiane Pro	Xanakharm	32	1	neg	neg	1	1	2	4	4	2	2	1	1
1031	central	Vientiane Pro	Xanakharm	40	1	neg	neg	2	1	2	4	4	2	2	5	1
1032	central	Vientiane Pro	Xanakharm	26	1	pos	neg	2	1	2	4	4	2	2	3	1
1033	central	Vientiane Pro	Xanakharm	11	2	neg	neg	2	1	2	4	4	2	2	5	4
1034	central	Vientiane Pro	Xanakharm	7	1	neg	neg	2	1	2	4	4	2	2	5	3
1035	central	Vientiane Pro	Xanakharm	11	1	neg	neg	2	1	2	4	4	2	2	1	3
1036	central	Vientiane Pro	Xanakharm	6	1	neg	neg	1	1	2	4	4	2	1	6	3
1037	central	Vientiane Pro	Xanakharm	6	1	neg	neg	3	1	1	4	4	2	2	5	4
1038	central	Vientiane Pro	Xanakharm	8	1	neg	neg	1	1	2	4	4	2	2	1	3
1039	central	Vientiane Pro	Xanakharm	15	2	neg	neg	1	1	2	4	4	2	2	5	1
1040	central	Vientiane Pro	Xanakharm	16	2	neg	neg	1	1	2	4	4	3	2	1	1
1041	central	Vientiane Pro	Xanakharm	18	1	neg	neg	1	1	2	4	4	2	2	1	1
1042	central	Vientiane Pro	Xanakharm	16	1	neg	neg	1	1	2	4	4	2	2	6	1
1043	central	Vientiane Pro	Xanakharm	15	1	neg	neg	1	1	2	4	4	2	2	6	1
1044	central	Vientiane Pro	Xanakharm	17	1	neg	neg	1	1	2	4	4	2	2	1	1
1045	central	Vientiane Pro	Xanakharm	58	2	neg	neg	1	1	2	4	4	2	2	1	1
1046	central	Vientiane Pro	Xanakharm	40	2	neg	neg	1	1	2	4	4	2	2	1	1
1047	central	Vientiane Pro	Xanakharm	47	2	neg	neg	1	1	2	4	4	1	2	1	1
1048	central	Vientiane Pro	Xanakharm	41	2	neg	neg	2	3	2	4	4	2	2	3	1
1049	central	Vientiane Pro	Xanakharm	42	1	neg	neg	2	1	2	4	4	2	2	5	1
1050	central	Vientiane Pro	Xanakharm	59	2	neg	neg	1	0	0	0	0	0	2	1	1
1051	central	Vientiane Pro	Xanakharm	2	1	neg	neg	0	1	2	0	4	0	0	0	1
1052	central	Vientiane Pro	Xanakharm	2	1	neg	neg	0	1	2	0	4	0	0	0	1
1053	central	Vientiane Pro	Xanakharm	1	1	neg	neg	0	1	2	0	4	0	0	0	1
1054	central	Vientiane Pro	Xanakharm	1	1	neg	neg	0	1	2	0	4	0	0	0	1
1055	central	Vientiane Pro	Xanakharm	1	1	neg	neg	0	1	2	0	4	0	0	0	1
1056	central	Vientiane Pro	Xanakharm	1	1	neg	neg	0	1	2	0	4	0	0	0	1
1057	central	Vientiane Pro	Xanakharm	1	1	neg	neg	0	1	2	0	4	0	0	0	1
1058	central	Vientiane Pro	Xanakharm	2	2	neg	neg	0	1	2	0	4	0	0	0	1
1059	central	Vientiane Pro	Xanakharm	38	2	neg	neg	1	2	2	4	4	2	2	1	1
1060	central	Vientiane Pro	Xanakharm	30	2	neg	neg	1	1	2	4	4	2	2	1	1
1061	central	Vientiane Pro	Xanakharm	27	2	neg	neg	2	2	2	4	4	2	2	1	1
1062	central	Vientiane Pro	Xanakharm	41	2	neg	neg	1	1	2	4	4	2	2	1	1
1063	central	Vientiane Pro	Xanakharm	26	2	neg	neg	1	1	2	4	4	2	2	1	1
1064	central	Vientiane Pro	Xanakharm	27	2	neg	neg	2	1	2	4	4	2	2	1	1
1065	central	Vientiane Pro	Xanakharm	27	2	neg	neg	1	1	2	4	4	2	2	1	1
1066	central	Vientiane Pro	Xanakharm	38	2	neg	neg	1	1	2	4	4	2	2	1	1
1067	central	Vientiane Pro	Xanakharm	44	1	neg	neg	2	1	2	4	4	2	2	1	1
1068	central	Vientiane Pro	Xanakharm	36	1	neg	neg	1	1	2	4	4	2	2	1	1
1069	central	Vientiane Pro	Xanakharm	25	1	neg	neg	2	1	2	4	4	2	2	1	1
1070	central	Vientiane Pro	Xanakharm	44	1	neg	neg	1	1	2	4	4	2	2	1	1
1071	central	Vientiane Pro	Xanakharm	31	1	neg	neg	1	1	2	4	4	2	2	1	1
1072	central	Vientiane Pro	Xanakharm	28	1	neg	neg	2	1	2	4	4	2	2	1	1
1073	central	Vientiane Pro	Xanakharm	30	1	neg	neg	2	1	2	4	4	1	1	1	1
1074	central	Vientiane Pro	Xanakharm	39	1	neg	neg	1	1	2	4	4	2	2	1	1
1075	central	Vientiane Pro	Xanakharm	9	9	neg	neg	1	1	2	4	4	2	2	1	3
1076	central	Vientiane Pro	Xanakharm	5	2	neg	neg	1	1	2	4	4	2	2	1	3
1077	central	Vientiane Pro	Xanakharm	8	1	neg	neg	1	1	2	4	4	2	2	1	4
1078	central	Vientiane Pro	Xanakharm	11	2	neg	neg	1	1	2	4	4	2	2	1	3
1079	central	Vientiane Pro	Xanakharm	8	1	neg	neg	1	1	2	4	4	2	2	1	3
1080	central	Vientiane Pro	Xanakharm	10	2	neg	neg	1	1	2	4	4	2	2	1	4
1081	central	Vientiane Pro	Xanakharm	15	1	neg	neg	1	1	2	4	4	2	2	1	1
1082	central	Vientiane Pro	Xanakharm	15	2	neg	neg	1	1	2	4	4	0	2	1	1
1083	central	Vientiane Pro	Xanakharm	18	2	neg	neg	1	1	2	4	4	2	2	1	1
1084	central	Vientiane Pro	Xanakharm	16	2	neg	neg	1	1	2	4	4	2	2	6	1
1085	central	Vientiane Pro	Xanakharm	16	1	neg	neg	2	1	2	4	4	2	2	5	1
1086	central	Vientiane Pro	Xanakharm	19	2	neg	neg	2	1	2	4	4	2	2	1	1
1087	central	Vientiane Pro	Xanakharm	40	2	neg	neg	1	1	2	4	4	2	1	1	1
1088	central	Vientiane Pro	Xanakharm	58	1	neg	pos	1	1	2	4	4	2	2	1	1
1089	central	Vientiane Pro	Xanakharm	47	2	neg	neg	1	1	2	4	4	2	2	1	1
1090	central	Vientiane Pro	Xanakharm	52	1	neg	neg	2	1	2	4	4	1	1	1	1
1091	central	Vientiane Pro	Xanakharm	44	2	neg	neg	2	1	2	4	4	2	2	1	1
1092	central	Vientiane Pro	Xanakharm	46	2	neg	neg	1	1	2	4	4	2	2	1	1
1093	central	Vientiane Pro	Hinhurp	1	1	neg	neg	0	1	2	0	4	0	0	0	3
1094	central	Vientiane Pro	Hinhurp	1	1	neg	neg	0	1	2	0	4	0	0	0	3
1095	central	Vientiane Pro	Hinhurp	1	2	neg	neg	0	1	2	0	4	0	0	0	1
1096	central	Vientiane Pro	Hinhurp	2	1	neg	neg	0	1	2	0	4	0	0	0	1
1097	central	Vientiane Pro	Hinhurp	1	1	neg	neg	0	1	2	0	4	0	0	0	3
1098	central	Vientiane Pro	Hinhurp	2	1	neg	neg	0	1	2	0	4	0	0	0	3
1100	central	Vientiane Pro	Hinhurp	1	1	neg	neg	0	1	2	0	4	0	0	0	3
1101	central	Vientiane Pro	Hinhurp	33	2	neg	neg	4	2	2	4	4	2	2	3	3
1102	central	Vientiane Pro	Hinhurp	23	2	neg	neg	5	1	2	4	4	2	2	1	3
1103	central	Vientiane Pro	Hinhurp	29	2	neg	neg	2	1	2	4	4	2	2	3	1
1104	central	Vientiane Pro	Hinhurp	29	2	neg	neg	2	1	2	4	4	2	1	3	1
1105	central	Vientiane Pro	Hinhurp	27	2	neg	neg	2	2	2	4	4	2	2	1	3
1106	central	Vientiane Pro	Hinhurp	36	2	pos	neg	2	1	2	4	4	2	2	1	3
1107	central	Vientiane Pro	Hinhurp	30	2	neg	neg	2	3	1	4	1	2	2	1	3
1108	central	Vientiane Pro	Hinhurp	16	2	neg	neg	2	1	2	4	4	2	2	1	3
1109	central	Vientiane Pro	Hinhurp	31	1	neg	neg	2	1	2	4	4	2	2	1	3
1110	central	Vientiane Pro	Hinhurp	29	1	neg	neg	4	1	2	4	4	2	1	1	3
1111	central	Vientiane Pro	Hinhurp	31	1	pos	neg	2	1	2	4	4	0	2	1	1
1112	central	Vientiane Pro	Hinhurp	30	1	neg	neg	2	1	2	4	4	2	2	3	1
1113	central	Vientiane Pro	Hinhurp	32	1	pos	neg	3	1	2	4	4	2	2	3	3
1114	central	Vientiane Pro	Hinhurp	30	1	pos	neg	2	1	2	4	4	2	2	1	3
1115	central	Vientiane Pro	Hinhurp	31	1	neg	neg	2	1	2	4	1	2	2	1	3
1116	central	Vientiane Pro	Hinhurp	18	1	neg	neg	2	1	2	4	4	2	2	1	3
1117	central	Vientiane Pro	Hinhurp	5	2	neg	neg	3	1	2	4	4	2	2	1	1
1118	central	Vientiane Pro	Hinhurp	10	2	neg	neg	1	1	2	4	4	2	2	1	1
1119	central	Vientiane Pro	Hinhurp	6	2	neg	neg	1	1	2	4	4	2	3	1	1
1120	central	Vientiane Pro	Hinhurp	8	1	neg	neg	1	1	2	4	4	2	2	1	3
1121	central	Vientiane Pro	Hinhurp	6	1	neg	neg	2	1	2	4	4	2	2	1	3
1122	central	Vientiane Pro	Hinhurp	9	2	neg	neg	4	1	2	4	4	2	3	1	3
1123	central	Vientiane Pro	Hinhurp	17	1	neg	neg	3	1	2	4	4	2	2	1	3
1124	central	Vientiane Pro	Hinhurp	19	1	pos	neg	2	1	1	4	4	2	2	1	3
1125	central	Vientiane Pro	Hinhurp	15	2	neg	neg	2	1	2	4	4	2	1	6	3
1126	central	Vientiane Pro	Hinhurp	15	2	neg	neg	3	1	2	4	4	2	2	6	3
1127	central	Vientiane Pro	Hinhurp	15	2	neg	neg	0	1	2	4	4	2	2	0	3
1128	central	Vientiane Pro	Hinhurp	15	2	neg	neg	1	1	2	4	4	2	2	1	3
1129	central	Vientiane Pro	Hinhurp	71	1	neg	neg	1	2	2	4	4	1	2	1	1
1130	central	Vientiane Pro	Hinhurp	58	2	neg	neg	1	2	2	4	4	2	2	1	1
1131	central	Vientiane Pro	Hinhurp	43	2	neg	neg	1	2	2	4	4	2	2	5	1
1132	central	Vientiane Pro	Hinhurp	43	2	neg	neg	1	1	2	4	4	2	2	5	3
1133	central	Vientiane Pro	Hinhurp	42	2	neg	neg	1	1	2	4	4	2	2	1	1
1134	central	Vientiane Pro	Hinhurp	54	2	neg	neg	1	1	2	4	4	2	2	1	1
1135	central	Vientiane Pro	Hinhurp	1	2	neg	neg	0	1	2	0	4	0	0	0	2
1136	central	Vientiane Pro	Hinhurp	1	2	neg	neg	0	1	2	0	4	0	0	0	2
1137	central	Vientiane Pro	Hinhurp	1	2	neg	neg	0	1	2	0	4	0	0	0	2
1138	central	Vientiane Pro	Hinhurp	1	2	neg	neg	0	1	2	0	4	0	0	0	2
1139	central	Vientiane Pro	Hinhurp	1	1	neg	neg	0	1	2	0	4	0	0	0	2
1140	central	Vientiane Pro	Hinhurp	1	2	neg	neg	0	1	2	0	4	0	0	0	2
1141	central	Vientiane Pro	Hinhurp	2	2	neg	neg	0	1	2	0	4	0	0	0	2
1142	central	Vientiane Pro	Hinhurp	2	2	neg	neg	0	4	2	0	4	0	0	0	2
1143	central	Vientiane Pro	Hinhurp	24	2	neg	neg	1	1	2	4	4	2	1	1	2
1144	central	Vientiane Pro	Hinhurp	28	2	neg	neg	3	1	2	4	4	2	2	1	2
1145	central	Vientiane Pro	Hinhurp	33	2	neg	neg	2	1	1	4	4	2	2	1	2
1146	central	Vientiane Pro	Hinhurp	22	2	neg	neg	2	1	2	4	4	2	1	1	2
1147	central	Vientiane Pro	Hinhurp	20	2	neg	neg	3	1	2	4	4	2	2	1	2
1148	central	Vientiane Pro	Hinhurp	37	2	neg	neg	1	1	2	4	2	2	1	1	2
1149	central	Vientiane Pro	Hinhurp	30	2	neg	neg	3	1	2	4	1	2	1	1	2
1150	central	Vientiane Pro	Hinhurp	39	2	neg	neg	2	1	2	4	4	2	1	1	2
1151	central	Vientiane Pro	Hinhurp	30	1	neg	neg	4	1	2	2	4	2	1	1	2
1152	central	Vientiane Pro	Hinhurp	25	1	neg	neg	4	1	2	4	4	2	2	4	2
1153	central	Vientiane Pro	Hinhurp	32	1	neg	neg	2	1	2	4	4	2	2	1	2
1154	central	Vientiane Pro	Hinhurp	23	1	neg	neg	2	1	2	4	4	2	2	1	2
1155	central	Vientiane Pro	Hinhurp	24	1	pos	neg	4	1	2	4	4	2	2	1	2
1156	central	Vientiane Pro	Hinhurp	38	1	neg	neg	2	1	2	4	2	2	2	1	2
1157	central	Vientiane Pro	Hinhurp	28	1	neg	neg	3	1	2	2	1	2	1	1	2
1158	central	Vientiane Pro	Hinhurp	45	1	neg	neg	3	1	2	4	4	2	2	3	2
1159	central	Vientiane Pro	Hinhurp	6	1	neg	neg	3	1	2	4	4	2	2	1	3
1160	central	Vientiane Pro	Hinhurp	8	1	neg	neg	1	1	2	4	2	2	2	6	3
1161	central	Vientiane Pro	Hinhurp	5	2	neg	neg	5	1	2	4	4	2	2	1	3
1162	central	Vientiane Pro	Hinhurp	12	1	neg	neg	1	1	2	4	4	2	2	6	3
1163	central	Vientiane Pro	Hinhurp	8	2	neg	neg	2	1	2	4	4	2	2	1	3
1164	central	Vientiane Pro	Hinhurp	7	2	neg	neg	3	1	2	4	4	2	2	3	3
1165	central	Vientiane Pro	Hinhurp	16	1	neg	neg	3	1	2	4	4	4	2	6	2
1166	central	Vientiane Pro	Hinhurp	16	1	neg	neg	2	1	2	4	4	2	2	6	2
1167	central	Vientiane Pro	Hinhurp	16	1	neg	neg	1	1	2	4	4	2	2	6	2
1168	central	Vientiane Pro	Hinhurp	15	1	neg	neg	2	1	2	4	4	2	2	6	2
1169	central	Vientiane Pro	Hinhurp	18	2	neg	neg	2	1	2	4	4	2	2	6	2
1170	central	Vientiane Pro	Hinhurp	16	2	neg	neg	1	1	2	4	4	2	2	6	2
1171	central	Vientiane Pro	Hinhurp	42	2	neg	neg	1	4	2	4	4	2	2	1	2
1172	central	Vientiane Pro	Hinhurp	40	2	neg	neg	2	1	2	4	4	2	2	1	2
1173	central	Vientiane Pro	Hinhurp	55	2	neg	neg	5	1	2	4	4	2	2	1	2
1174	central	Vientiane Pro	Hinhurp	57	2	neg	neg	5	2	2	4	4	2	2	1	2
1175	central	Vientiane Pro	Hinhurp	59	1	pos	neg	2	1	2	2	4	2	2	3	2
1176	central	Vientiane Pro	Hinhurp	61	2	neg	neg	5	1	2	4	4	2	2	1	2
1177	central	Bolikhamxay	Bolikhanh	1	1	neg	neg	0	1	2	0	4	0	0	0	1
1178	central	Bolikhamxay	Bolikhanh	2	1	neg	neg	0	1	2	0	4	0	0	0	1
1179	central	Bolikhamxay	Bolikhanh	2	1	neg	neg	0	1	2	0	4	0	0	0	3
1180	central	Bolikhamxay	Bolikhanh	2	2	neg	neg	0	1	2	0	4	0	0	0	3
1181	central	Bolikhamxay	Bolikhanh	2	2	neg	neg	0	1	2	0	4	0	0	0	1
1182	central	Bolikhamxay	Bolikhanh	2	2	neg	neg	0	1	2	0	4	0	0	0	3
1183	central	Bolikhamxay	Bolikhanh	2	1	neg	neg	0	1	2	0	4	0	0	0	3
1184	central	Bolikhamxay	Bolikhanh	1	2	neg	neg	0	1	2	0	4	0	0	0	1
1185	central	Bolikhamxay	Bolikhanh	31	2	neg	neg	1	1	2	4	4	2	2	1	1
1186	central	Bolikhamxay	Bolikhanh	23	2	neg	neg	1	1	2	4	4	2	2	1	1
1187	central	Bolikhamxay	Bolikhanh	25	2	neg	neg	2	1	2	4	4	2	2	1	3
1188	central	Bolikhamxay	Bolikhanh	29	2	pos	neg	4	1	2	4	4	2	2	3	3
1189	central	Bolikhamxay	Bolikhanh	32	2	neg	neg	1	1	2	4	4	2	2	1	1
1190	central	Bolikhamxay	Bolikhanh	26	2	neg	neg	1	1	2	4	4	2	2	1	3
1191	central	Bolikhamxay	Bolikhanh	20	2	neg	neg	1	1	2	4	4	2	2	1	3
1192	central	Bolikhamxay	Bolikhanh	41	2	neg	neg	1	2	1	4	4	2	2	1	1
1193	central	Bolikhamxay	Bolikhanh	33	1	neg	neg	1	1	2	4	4	2	2	1	1
1194	central	Bolikhamxay	Bolikhanh	34	1	neg	neg	2	1	2	4	4	2	2	1	1
1195	central	Bolikhamxay	Bolikhanh	38	1	neg	neg	1	1	2	4	4	2	2	1	3
1196	central	Bolikhamxay	Bolikhanh	28	1	neg	neg	3	2	2	4	4	2	2	3	3
1197	central	Bolikhamxay	Bolikhanh	42	1	neg	neg	2	1	2	4	2	1	2	3	1
1198	central	Bolikhamxay	Bolikhanh	35	1	neg	neg	5	1	2	4	4	2	2	1	3
1199	central	Bolikhamxay	Bolikhanh	23	1	neg	neg	2	1	2	4	4	2	2	1	3
1200	central	Bolikhamxay	Bolikhanh	56	1	neg	neg	3	1	2	4	4	2	2	1	1
1201	central	Bolikhamxay	Bolikhanh	5	1	neg	neg	1	1	2	4	4	2	2	1	3
1202	central	Bolikhamxay	Bolikhanh	11	1	neg	neg	1	1	2	4	4	2	2	1	3
1203	central	Bolikhamxay	Bolikhanh	5	2	neg	neg	1	1	2	4	4	2	2	1	3
1204	central	Bolikhamxay	Bolikhanh	6	2	neg	neg	1	1	2	4	4	2	2	1	3
1205	central	Bolikhamxay	Bolikhanh	10	1	neg	neg	1	1	2	4	4	2	2	1	3
1206	central	Bolikhamxay	Bolikhanh	5	2	neg	neg	2	1	2	4	4	2	2	1	3
1207	central	Bolikhamxay	Bolikhanh	15	2	neg	neg	2	1	2	4	4	2	2	6	3
1208	central	Bolikhamxay	Bolikhanh	16	2	neg	neg	1	1	2	4	4	2	2	1	1
1209	central	Bolikhamxay	Bolikhanh	18	1	neg	neg	1	1	2	4	4	2	2	1	3
1210	central	Bolikhamxay	Bolikhanh	16	2	neg	neg	2	1	2	4	4	2	2	6	1
1211	central	Bolikhamxay	Bolikhanh	16	1	neg	neg	1	1	2	4	4	2	2	1	1
1212	central	Bolikhamxay	Bolikhanh	17	2	neg	neg	2	1	2	4	4	2	3	1	1
1213	central	Bolikhamxay	Bolikhanh	53	1	neg	neg	2	1	1	2	4	2	2	5	1
1214	central	Bolikhamxay	Bolikhanh	50	2	neg	neg	1	0	2	4	4	2	2	1	2
1215	central	Bolikhamxay	Bolikhanh	53	2	pos	neg	1	1	2	4	4	4	4	1	1
1216	central	Bolikhamxay	Bolikhanh	46	2	neg	neg	1	1	2	4	4	2	2	1	1
1217	central	Bolikhamxay	Bolikhanh	56	2	neg	neg	1	1	1	4	4	2	2	1	1
1218	central	Bolikhamxay	Bolikhanh	52	1	pos	neg	1	1	2	4	2	2	2	1	3
1219	central	Bolikhamxay	Bolikhanh	1	2	neg	neg	0	1	2	0	4	0	0	0	1
1220	central	Bolikhamxay	Bolikhanh	2	2	neg	neg	0	1	2	0	4	0	0	0	2
1221	central	Bolikhamxay	Bolikhanh	2	2	neg	neg	0	1	2	0	4	0	0	0	2
1222	central	Bolikhamxay	Bolikhanh	1	1	neg	neg	0	1	2	0	4	0	0	0	1
1223	central	Bolikhamxay	Bolikhanh	2	2	neg	neg	0	1	2	0	4	0	0	0	1
1224	central	Bolikhamxay	Bolikhanh	2	1	neg	neg	0	1	2	0	4	0	0	0	2
1225	central	Bolikhamxay	Bolikhanh	1	2	neg	neg	0	1	2	0	4	0	0	0	1
1226	central	Bolikhamxay	Bolikhanh	2	1	neg	neg	0	1	2	0	4	0	0	0	1
1227	central	Bolikhamxay	Bolikhanh	29	2	neg	neg	1	1	2	4	4	2	2	1	1
1228	central	Bolikhamxay	Bolikhanh	31	2	neg	neg	2	1	2	4	4	2	2	1	2
1229	central	Bolikhamxay	Bolikhanh	32	2	neg	neg	1	1	2	4	4	2	2	1	2
1230	central	Bolikhamxay	Bolikhanh	33	2	neg	neg	1	1	2	4	4	2	2	1	1
1231	central	Bolikhamxay	Bolikhanh	37	2	neg	neg	1	1	2	4	4	2	2	1	2
1232	central	Bolikhamxay	Bolikhanh	38	2	neg	neg	1	1	2	4	4	0	2	1	2
1233	central	Bolikhamxay	Bolikhanh	31	2	pos	neg	1	1	2	4	4	2	2	1	1
1234	central	Bolikhamxay	Bolikhanh	26	2	neg	neg	3	1	2	4	4	2	2	1	1
1235	central	Bolikhamxay	Bolikhanh	38	1	neg	neg	2	1	2	4	4	2	2	1	1
1236	central	Bolikhamxay	Bolikhanh	34	1	neg	neg	2	1	2	4	4	2	2	1	2
1237	central	Bolikhamxay	Bolikhanh	40	1	neg	neg	2	1	2	4	4	0	2	1	2
1238	central	Bolikhamxay	Bolikhanh	29	1	neg	neg	1	1	2	4	4	2	2	1	1
1239	central	Bolikhamxay	Bolikhanh	38	1	neg	neg	5	1	2	4	4	2	2	1	1
1240	central	Bolikhamxay	Bolikhanh	45	1	neg	neg	1	1	2	4	4	2	2	1	2
1241	central	Bolikhamxay	Bolikhanh	31	1	neg	neg	2	1	2	4	4	2	2	3	1
1242	central	Bolikhamxay	Bolikhanh	28	1	neg	neg	3	1	2	4	4	1	2	1	1
1243	central	Bolikhamxay	Bolikhanh	8	1	neg	neg	1	1	2	4	4	2	2	1	4
1244	central	Bolikhamxay	Bolikhanh	5	1	neg	neg	2	1	2	4	4	2	2	1	4
1245	central	Bolikhamxay	Bolikhanh	7	2	neg	neg	1	1	2	4	4	2	2	1	3
1246	central	Bolikhamxay	Bolikhanh	6	2	neg	neg	2	1	2	4	4	2	2	1	3
1247	central	Bolikhamxay	Bolikhanh	10	2	neg	neg	1	1	2	4	4	2	2	1	3
1248	central	Bolikhamxay	Bolikhanh	8	1	neg	neg	2	1	2	4	4	2	2	1	4
1249	central	Bolikhamxay	Bolikhanh	15	2	neg	neg	1	1	2	5	4	2	2	1	1
1250	central	Bolikhamxay	Bolikhanh	17	1	neg	neg	2	2	2	4	4	2	2	6	1
1251	central	Bolikhamxay	Bolikhanh	18	1	neg	neg	2	1	2	4	4	2	2	1	1
1252	central	Bolikhamxay	Bolikhanh	17	2	neg	neg	2	1	2	4	4	2	2	6	1
1253	central	Bolikhamxay	Bolikhanh	16	2	neg	neg	2	1	2	4	4	2	2	6	1
1254	central	Bolikhamxay	Bolikhanh	16	2	neg	neg	2	1	2	4	4	2	2	6	1
1255	central	Bolikhamxay	Bolikhanh	50	1	neg	neg	3	1	2	4	4	2	2	1	1
1256	central	Bolikhamxay	Bolikhanh	40	2	neg	neg	1	1	2	4	4	2	2	1	1
1257	central	Bolikhamxay	Bolikhanh	47	1	pos	neg	1	1	2	2	4	2	2	1	2
1258	central	Bolikhamxay	Bolikhanh	40	1	neg	neg	1	1	2	4	4	1	2	1	2
1259	central	Bolikhamxay	Bolikhanh	45	1	neg	neg	2	1	2	4	4	1	2	1	1
1260	central	Bolikhamxay	Bolikhanh	50	2	neg	neg	1	2	2	4	4	2	2	1	2
1261	central	Khammouane	Nhommalath	1	1	neg	neg	0	1	2	0	4	0	0	0	1
1262	central	Khammouane	Nhommalath	1	2	neg	neg	0	1	2	0	4	0	0	0	1
1263	central	Khammouane	Nhommalath	1	1	neg	neg	0	1	2	0	4	0	0	0	1
1264	central	Khammouane	Nhommalath	1	1	neg	neg	0	1	2	0	4	0	0	0	1
1265	central	Khammouane	Nhommalath	1	2	neg	neg	0	1	2	0	4	0	0	0	1
1266	central	Khammouane	Nhommalath	1	2	neg	neg	0	1	2	0	4	0	0	0	1
1267	central	Khammouane	Nhommalath	1	1	neg	neg	0	1	2	0	4	0	0	0	1
1269	central	Khammouane	Nhommalath	31	2	neg	neg	1	3	2	4	4	2	1	1	1
1270	central	Khammouane	Nhommalath	24	2	neg	neg	3	2	2	4	4	2	2	3	1
1271	central	Khammouane	Nhommalath	23	2	neg	neg	2	2	2	1	4	2	1	1	1
1272	central	Khammouane	Nhommalath	34	2	neg	neg	5	2	2	4	4	2	1	1	1
1273	central	Khammouane	Nhommalath	38	2	neg	neg	5	1	2	4	4	2	2	1	1
1274	central	Khammouane	Nhommalath	23	2	neg	neg	2	2	2	4	4	2	1	1	1
1275	central	Khammouane	Nhommalath	26	2	neg	neg	1	1	2	4	4	2	2	1	1
1277	central	Khammouane	Nhommalath	35	1	neg	neg	3	1	1	4	4	1	2	2	1
1278	central	Khammouane	Nhommalath	26	1	neg	neg	3	2	2	4	4	2	2	3	1
1279	central	Khammouane	Nhommalath	25	1	neg	neg	2	1	2	4	4	2	2	2	1
1280	central	Khammouane	Nhommalath	30	1	neg	neg	1	1	2	4	4	2	2	2	1
1281	central	Khammouane	Nhommalath	35	1	neg	neg	2	1	2	4	4	1	2	1	1
1285	central	Khammouane	Nhommalath	5	2	neg	neg	2	1	2	4	4	2	2	3	3
1286	central	Khammouane	Nhommalath	9	2	neg	neg	2	1	2	4	4	2	2	3	3
1287	central	Khammouane	Nhommalath	6	2	neg	neg	1	1	2	4	4	2	2	1	4
1288	central	Khammouane	Nhommalath	11	2	neg	neg	5	1	2	4	4	2	2	1	4
1289	central	Khammouane	Nhommalath	9	2	neg	neg	1	1	2	4	4	2	2	1	4
1290	central	Khammouane	Nhommalath	8	1	neg	neg	3	1	2	4	4	2	2	1	3
1291	central	Khammouane	Nhommalath	16	1	neg	neg	2	2	2	4	4	2	2	6	1
1292	central	Khammouane	Nhommalath	16	1	neg	neg	2	2	2	4	4	2	2	6	1
1293	central	Khammouane	Nhommalath	15	2	neg	neg	2	1	2	4	4	2	2	6	1
1294	central	Khammouane	Nhommalath	16	2	neg	neg	2	1	2	4	4	2	2	6	1
1295	central	Khammouane	Nhommalath	15	2	neg	neg	2	1	2	4	4	2	2	6	1
1296	central	Khammouane	Nhommalath	17	2	neg	neg	2	1	2	4	4	2	2	6	1
1297	central	Khammouane	Nhommalath	45	1	neg	neg	1	1	2	4	4	2	2	1	1
1298	central	Khammouane	Nhommalath	45	2	neg	neg	1	1	2	4	4	2	2	1	1
1299	central	Khammouane	Nhommalath	47	2	neg	neg	1	1	2	4	4	2	2	1	1
1300	central	Khammouane	Nhommalath	58	1	neg	neg	1	1	2	4	4	2	0	1	1
1301	central	Khammouane	Nhommalath	38	2	neg	neg	1	1	2	4	4	2	2	1	1
1302	central	Khammouane	Nhommalath	43	2	neg	neg	1	1	2	4	4	2	2	1	1
1303	central	Khammouane	Nhommalath	1	2	neg	neg	0	1	2	0	4	0	0	0	1
1304	central	Khammouane	Nhommalath	1	1	neg	neg	0	1	2	0	4	0	0	0	1
1305	central	Khammouane	Nhommalath	1	2	neg	neg	0	1	2	0	4	0	0	0	1
1311	central	Khammouane	Nhommalath	19	2	neg	neg	1	1	2	4	4	2	2	1	1
1312	central	Khammouane	Nhommalath	16	2	neg	neg	1	1	2	4	4	2	2	1	1
1313	central	Khammouane	Nhommalath	27	2	neg	neg	1	1	2	4	4	2	1	1	1
1319	central	Khammouane	Nhommalath	21	1	neg	neg	1	1	2	4	4	2	2	1	1
1320	central	Khammouane	Nhommalath	19	1	neg	neg	1	1	2	4	4	1	1	1	1
1321	central	Khammouane	Nhommalath	27	1	neg	neg	1	1	2	4	4	2	1	1	1
1327	central	Khammouane	Nhommalath	8	2	neg	neg	0	1	2	4	4	2	2	1	3
1328	central	Khammouane	Nhommalath	8	2	neg	neg	0	1	2	4	4	2	2	1	3
1329	central	Khammouane	Nhommalath	7	1	neg	neg	0	1	2	4	4	2	2	1	3
1330	central	Khammouane	Nhommalath	5	1	neg	neg	0	1	2	4	4	2	2	1	3
1331	central	Khammouane	Nhommalath	8	2	neg	neg	0	1	2	4	4	2	2	1	3
1332	central	Khammouane	Nhommalath	9	2	neg	neg	1	1	2	4	4	2	2	1	3
1333	central	Khammouane	Nhommalath	15	1	neg	neg	5	1	2	4	4	2	2	1	1
1334	central	Khammouane	Nhommalath	16	2	neg	neg	1	1	3	4	2	2	2	1	1
1335	central	Khammouane	Nhommalath	20	1	neg	neg	1	1	2	2	4	2	2	1	1
1336	central	Khammouane	Nhommalath	16	2	neg	neg	0	1	2	4	4	2	2	1	1
1337	central	Khammouane	Nhommalath	15	2	pos	neg	1	1	2	4	4	2	2	1	1
1338	central	Khammouane	Nhommalath	16	1	neg	neg	1	1	2	4	4	2	2	4	1
1339	central	Khammouane	Nhommalath	60	1	neg	neg	1	1	1	4	4	2	2	1	1
1340	central	Khammouane	Nhommalath	44	1	neg	neg	1	1	2	4	4	1	2	1	1
1341	central	Khammouane	Nhommalath	48	1	neg	neg	1	1	2	4	4	1	1	1	1
1342	central	Khammouane	Nhommalath	44	0	neg	neg	1	1	2	4	4	2	2	1	1
1343	central	Khammouane	Nhommalath	80	2	neg	neg	NO	1	2	5	5	2	1	NO	1
1344	central	Khammouane	Nhommalath	45	2	neg	neg	NO	1	2	4	4	2	1	1	1
1345	central	Savannakhet	Khanthabouly	1	1	neg	neg	0	1	2	0	4	0	0	0	1
1346	central	Savannakhet	Khanthabouly	1	2	neg	neg	0	1	2	0	4	0	0	0	1
1347	central	Savannakhet	Khanthabouly	2	1	neg	neg	0	1	2	0	4	0	0	0	1
1348	central	Savannakhet	Khanthabouly	1	2	neg	neg	0	1	2	0	4	0	0	0	1
1349	central	Savannakhet	Khanthabouly	1	1	neg	neg	0	2	2	0	4	0	0	0	1
1350	central	Savannakhet	Khanthabouly	1	2	neg	neg	0	2	2	0	4	0	0	0	1
1351	central	Savannakhet	Khanthabouly	2	1	neg	neg	0	1	2	0	4	0	0	0	1
1352	central	Savannakhet	Khanthabouly	1	1	neg	neg	0	1	2	0	4	0	0	0	1
1353	central	Savannakhet	Khanthabouly	24	2	neg	neg	2	1	2	4	4	2	2	2	1
1354	central	Savannakhet	Khanthabouly	30	2	neg	neg	2	3	1	4	4	2	2	5	1
1355	central	Savannakhet	Khanthabouly	39	2	neg	neg	3	1	1	4	4	2	2	4	1
1356	central	Savannakhet	Khanthabouly	23	2	neg	neg	3	1	2	4	4	2	2	6	1
1357	central	Savannakhet	Khanthabouly	43	2	neg	neg	2	1	1	4	4	2	2	6	1
1358	central	Savannakhet	Khanthabouly	21	2	neg	neg	3	1	1	4	4	2	2	5	1
1359	central	Savannakhet	Khanthabouly	25	2	neg	neg	1	1	1	4	4	2	2	5	1
1360	central	Savannakhet	Khanthabouly	32	2	neg	neg	4	2	2	4	4	2	2	5	1
1361	central	Savannakhet	Khanthabouly	25	1	neg	neg	3	1	2	4	4	2	2	2	1
1362	central	Savannakhet	Khanthabouly	33	1	neg	neg	2	1	2	4	4	1	2	5	1
1363	central	Savannakhet	Khanthabouly	40	1	neg	neg	4	3	2	4	4	2	2	2	1
1364	central	Savannakhet	Khanthabouly	23	1	neg	neg	4	1	2	4	4	2	2	2	1
1365	central	Savannakhet	Khanthabouly	46	1	neg	neg	3	1	2	4	4	2	2	2	1
1366	central	Savannakhet	Khanthabouly	25	1	neg	neg	2	1	1	4	4	2	2	2	1
1367	central	Savannakhet	Khanthabouly	25	1	neg	neg	4	2	2	4	4	2	2	2	1
1368	central	Savannakhet	Khanthabouly	31	1	neg	neg	4	1	2	4	4	2	2	5	1
1369	central	Savannakhet	Khanthabouly	6	1	neg	neg	3	1	2	4	4	2	2	5	3
1370	central	Savannakhet	Khanthabouly	7	1	neg	neg	1	1	2	4	4	2	2	5	3
1371	central	Savannakhet	Khanthabouly	10	2	neg	neg	1	1	2	4	4	2	2	5	3
1372	central	Savannakhet	Khanthabouly	10	1	neg	neg	1	1	2	4	4	2	2	6	3
1373	central	Savannakhet	Khanthabouly	11	2	neg	neg	1	1	2	4	4	2	2	6	3
1374	central	Savannakhet	Khanthabouly	11	2	neg	neg	5	1	2	4	4	2	2	6	3
1375	central	Savannakhet	Khanthabouly	19	2	neg	neg	3	1	2	4	4	2	2	2	1
1376	central	Savannakhet	Khanthabouly	17	1	neg	neg	2	1	2	4	4	1	2	2	1
1377	central	Savannakhet	Khanthabouly	17	2	neg	neg	3	1	1	4	4	2	2	6	1
1378	central	Savannakhet	Khanthabouly	17	1	neg	neg	2	1	2	4	4	2	2	6	1
1379	central	Savannakhet	Khanthabouly	19	1	neg	neg	3	1	2	4	4	2	2	6	1
1380	central	Savannakhet	Khanthabouly	17	2	neg	neg	2	1	2	4	4	2	2	6	1
1381	central	Savannakhet	Khanthabouly	76	2	neg	neg	5	1	2	4	4	2	2	6	1
1382	central	Savannakhet	Khanthabouly	65	2	neg	neg	1	1	2	4	4	2	2	6	1
1383	central	Savannakhet	Khanthabouly	54	2	neg	neg	4	1	2	4	4	2	2	6	1
1384	central	Savannakhet	Khanthabouly	47	2	neg	neg	2	2	2	4	4	2	2	3	1
1385	central	Savannakhet	Khanthabouly	49	2	neg	neg	3	1	2	4	4	2	2	3	1
1386	central	Savannakhet	Khanthabouly	50	1	neg	neg	5	1	2	4	4	2	2	2	1
1387	central	Savannakhet	Khanthabouly	2	1	neg	neg	0	1	2	0	4	0	0	0	1
1388	central	Savannakhet	Khanthabouly	2	2	neg	neg	0	1	2	0	5	0	0	0	1
1389	central	Savannakhet	Khanthabouly	2	1	neg	neg	0	1	2	0	5	0	0	0	1
1390	central	Savannakhet	Khanthabouly	1	2	neg	neg	0	1	2	0	5	0	0	0	1
1391	central	Savannakhet	Khanthabouly	1	1	neg	neg	0	1	2	0	5	0	0	0	1
1392	central	Savannakhet	Khanthabouly	1	1	neg	neg	0	1	2	0	5	0	0	0	1
1393	central	Savannakhet	Khanthabouly	1	1	neg	neg	0	1	2	0	5	0	0	0	1
1394	central	Savannakhet	Khanthabouly	1	1	neg	neg	0	1	2	0	5	0	0	0	1
1395	central	Savannakhet	Khanthabouly	27	2	neg	neg	2	1	2	4	4	2	2	2	1
1396	central	Savannakhet	Khanthabouly	25	2	neg	neg	3	2	2	4	1	2	2	2	1
1397	central	Savannakhet	Khanthabouly	32	2	neg	neg	2	1	2	4	1	2	2	1	1
1398	central	Savannakhet	Khanthabouly	36	2	neg	neg	1	1	2	4	4	2	2	1	1
1399	central	Savannakhet	Khanthabouly	34	2	neg	neg	5	1	1	4	4	2	2	1	1
1400	central	Savannakhet	Khanthabouly	23	2	neg	neg	4	1	2	4	4	2	2	1	1
1401	central	Savannakhet	Khanthabouly	40	2	neg	neg	5	2	2	4	4	2	2	1	1
1402	central	Savannakhet	Khanthabouly	25	2	neg	neg	3	1	2	4	4	2	2	2	1
1403	central	Savannakhet	Khanthabouly	26	1	neg	neg	2	1	1	4	4	1	2	2	1
1404	central	Savannakhet	Khanthabouly	24	1	neg	neg	3	1	2	2	1	2	2	6	1
1405	central	Savannakhet	Khanthabouly	35	1	neg	neg	1	1	1	4	2	2	2	1	2
1406	central	Savannakhet	Khanthabouly	32	1	neg	neg	1	1	2	4	4	2	2	1	1
1407	central	Savannakhet	Khanthabouly	35	1	neg	neg	5	2	2	4	4	2	2	1	1
1408	central	Savannakhet	Khanthabouly	29	1	neg	neg	4	1	2	4	4	2	2	2	1
1409	central	Savannakhet	Khanthabouly	38	1	neg	neg	1	1	2	4	4	2	2	2	1
1410	central	Savannakhet	Khanthabouly	29	1	neg	neg	5	1	2	4	4	2	2	2	1
1411	central	Savannakhet	Khanthabouly	11	2	neg	neg	2	1	2	4	4	2	2	2	3
1412	central	Savannakhet	Khanthabouly	9	2	neg	neg	2	1	2	4	4	2	2	5	3
1413	central	Savannakhet	Khanthabouly	13	2	neg	neg	2	1	2	4	4	2	2	5	3
1414	central	Savannakhet	Khanthabouly	11	1	neg	neg	1	1	2	4	4	2	2	6	3
1415	central	Savannakhet	Khanthabouly	13	2	neg	neg	2	1	2	4	4	2	2	5	3
1416	central	Savannakhet	Khanthabouly	14	1	neg	neg	2	1	2	4	4	2	2	1	3
1417	central	Savannakhet	Khanthabouly	16	1	pos	neg	3	2	2	4	4	2	2	6	1
1418	central	Savannakhet	Khanthabouly	17	2	pos	neg	2	1	2	4	4	2	2	6	1
1419	central	Savannakhet	Khanthabouly	15	2	neg	neg	2	1	2	4	1	2	2	6	1
1420	central	Savannakhet	Khanthabouly	15	2	neg	neg	2	1	2	4	4	2	2	6	1
1421	central	Savannakhet	Khanthabouly	16	1	neg	neg	1	1	2	4	4	2	2	6	1
1422	central	Savannakhet	Khanthabouly	16	1	neg	neg	2	1	2	4	4	2	2	6	1
1423	central	Savannakhet	Khanthabouly	50	1	neg	neg	2	1	2	2	4	2	2	1	1
1424	central	Savannakhet	Khanthabouly	46	1	neg	neg	3	1	2	4	4	2	2	1	1
1425	central	Savannakhet	Khanthabouly	48	1	neg	neg	3	1	2	4	2	2	2	1	1
1426	central	Savannakhet	Khanthabouly	53	1	neg	neg	2	1	2	4	4	2	2	1	1
1427	central	Savannakhet	Khanthabouly	45	1	neg	neg	3	1	2	4	4	2	2	1	1
1428	central	Savannakhet	Khanthabouly	48	1	neg	neg	3	1	2	4	4	2	2	1	1
1429	central	Savannakhet	Champhone	2	1	neg	neg	0	1	2	0	4	0	0	0	1
1430	central	Savannakhet	Champhone	2	1	neg	neg	0	1	2	0	4	0	0	0	1
1431	central	Savannakhet	Champhone	2	2	neg	neg	0	1	2	0	4	0	0	0	1
1432	central	Savannakhet	Champhone	1	1	neg	neg	0	1	2	0	4	0	0	0	1
1433	central	Savannakhet	Champhone	1	1	neg	neg	0	1	2	0	4	0	0	0	1
1434	central	Savannakhet	Champhone	1	2	neg	neg	0	1	2	0	4	0	0	0	1
1435	central	Savannakhet	Champhone	1	1	neg	neg	0	1	2	0	4	0	0	0	1
1436	central	Savannakhet	Champhone	1	2	neg	neg	0	1	2	0	4	0	0	0	1
1437	central	Savannakhet	Champhone	43	2	neg	neg	5	1	2	4	4	2	2	1	1
1438	central	Savannakhet	Champhone	28	2	neg	neg	1	1	2	4	4	2	2	1	1
1439	central	Savannakhet	Champhone	29	2	neg	neg	4	1	2	4	4	2	2	3	1
1440	central	Savannakhet	Champhone	30	2	neg	neg	5	1	2	4	4	2	2	1	1
1441	central	Savannakhet	Champhone	22	2	neg	neg	2	1	2	4	4	2	2	1	1
1442	central	Savannakhet	Champhone	34	2	neg	neg	1	1	2	4	4	2	2	1	1
1443	central	Savannakhet	Champhone	27	2	pos	neg	1	1	2	4	4	2	2	1	1
1444	central	Savannakhet	Champhone	26	2	neg	neg	5	1	2	4	4	2	2	1	1
1445	central	Savannakhet	Champhone	44	1	neg	neg	5	1	2	4	4	2	2	1	1
1446	central	Savannakhet	Champhone	19	1	neg	neg	1	1	2	4	4	1	2	1	1
1447	central	Savannakhet	Champhone	44	1	neg	neg	2	2	2	4	4	1	2	1	1
1448	central	Savannakhet	Champhone	32	1	neg	neg	1	2	2	4	4	2	2	1	1
1449	central	Savannakhet	Champhone	34	1	neg	neg	2	1	2	4	4	1	3	1	1
1453	central	Savannakhet	Champhone	12	1	neg	neg	1	1	2	4	4	2	2	1	3
1454	central	Savannakhet	Champhone	13	1	neg	neg	1	1	2	4	4	2	2	6	3
1455	central	Savannakhet	Champhone	13	2	neg	neg	1	1	2	4	4	2	2	6	3
1456	central	Savannakhet	Champhone	14	2	neg	neg	2	1	2	4	4	2	2	6	3
1457	central	Savannakhet	Champhone	12	2	neg	neg	1	1	2	4	4	2	2	1	3
1458	central	Savannakhet	Champhone	8	1	neg	neg	1	1	2	4	4	2	2	6	3
1459	central	Savannakhet	Champhone	19	1	neg	neg	2	1	2	4	4	2	2	1	1
1460	central	Savannakhet	Champhone	15	1	neg	neg	1	1	2	4	4	2	2	1	1
1461	central	Savannakhet	Champhone	15	2	neg	neg	2	1	2	4	4	2	2	6	1
1462	central	Savannakhet	Champhone	16	2	neg	neg	2	1	2	4	4	2	2	5	1
1463	central	Savannakhet	Champhone	15	2	neg	neg	2	1	2	4	4	2	2	1	1
1464	central	Savannakhet	Champhone	15	2	neg	neg	2	1	2	4	4	2	2	6	1
1465	central	Savannakhet	Champhone	65	2	neg	neg	5	1	2	4	4	2	2	1	1
1466	central	Savannakhet	Champhone	76	2	neg	neg	5	1	2	4	4	2	2	1	1
1467	central	Savannakhet	Champhone	55	1	neg	neg	2	1	2	4	4	1	2	1	1
1468	central	Savannakhet	Champhone	40	1	neg	neg	5	1	2	4	4	2	2	1	1
1469	central	Savannakhet	Champhone	74	2	neg	neg	5	1	2	4	4	2	2	1	1
1470	central	Savannakhet	Champhone	38	1	neg	neg	2	2	2	4	4	1	2	1	1
1471	central	Savannakhet	Champhone	2	1	neg	neg	0	1	2	0	4	0	0	0	1
1472	central	Savannakhet	Champhone	2	2	neg	neg	0	1	2	0	4	0	0	0	1
1473	central	Savannakhet	Champhone	2	1	neg	neg	0	1	2	0	4	0	0	0	1
1474	central	Savannakhet	Champhone	2	2	neg	neg	0	1	2	0	4	0	0	0	1
1475	central	Savannakhet	Champhone	1	2	neg	neg	0	1	2	0	4	0	0	0	1
1476	central	Savannakhet	Champhone	2	2	neg	neg	0	1	2	0	4	0	0	0	1
1477	central	Savannakhet	Champhone	2	1	neg	neg	0	1	2	0	4	0	0	0	1
1478	central	Savannakhet	Champhone	2	1	neg	neg	0	1	2	0	4	0	0	0	1
1479	central	Savannakhet	Champhone	27	2	neg	neg	2	1	2	4	4	2	2	1	1
1480	central	Savannakhet	Champhone	35	2	neg	neg	1	1	2	4	4	2	2	1	1
1481	central	Savannakhet	Champhone	28	2	neg	neg	2	1	2	4	4	2	2	5	1
1482	central	Savannakhet	Champhone	33	2	neg	neg	5	1	2	4	4	2	2	1	1
1483	central	Savannakhet	Champhone	29	2	neg	neg	5	1	2	4	4	2	2	1	1
1484	central	Savannakhet	Champhone	24	2	neg	neg	1	1	2	4	4	2	2	1	1
1485	central	Savannakhet	Champhone	31	2	neg	neg	1	1	2	4	4	2	2	1	1
1486	central	Savannakhet	Champhone	34	2	neg	neg	3	1	2	4	4	2	2	3	1
1487	central	Savannakhet	Champhone	30	1	neg	neg	1	1	2	4	4	2	2	1	1
1488	central	Savannakhet	Champhone	23	1	pos	neg	2	1	2	2	4	2	2	1	1
1489	central	Savannakhet	Champhone	31	1	neg	neg	3	1	2	4	4	2	2	5	1
1490	central	Savannakhet	Champhone	34	1	neg	neg	1	1	2	4	4	1	2	1	1
1491	central	Savannakhet	Champhone	31	1	neg	neg	1	1	2	4	4	2	2	1	1
1492	central	Savannakhet	Champhone	34	1	neg	neg	1	2	2	4	4	2	2	1	1
1493	central	Savannakhet	Champhone	37	1	neg	neg	1	1	2	4	4	2	2	1	1
1494	central	Savannakhet	Champhone	34	1	neg	neg	3	1	2	4	4	2	2	3	1
1495	central	Savannakhet	Champhone	14	2	neg	neg	1	1	2	4	4	2	2	6	3
1496	central	Savannakhet	Champhone	14	2	neg	neg	2	1	2	4	4	2	2	6	3
1497	central	Savannakhet	Champhone	8	1	neg	neg	1	1	2	4	4	2	2	1	3
1498	central	Savannakhet	Champhone	10	1	neg	neg	1	1	2	4	4	2	2	1	3
1499	central	Savannakhet	Champhone	11	2	neg	neg	1	1	2	4	4	2	2	1	3
1500	central	Savannakhet	Champhone	13	2	neg	neg	2	1	2	4	4	2	2	6	3
1501	central	Savannakhet	Champhone	17	2	neg	neg	2	1	2	4	4	2	2	6	1
1502	central	Savannakhet	Champhone	16	2	neg	neg	2	1	2	4	4	2	2	6	1
1503	central	Savannakhet	Champhone	15	2	neg	neg	2	1	2	4	4	2	2	6	1
1504	central	Savannakhet	Champhone	17	1	neg	neg	2	1	2	4	4	2	2	6	1
1505	central	Savannakhet	Champhone	18	1	neg	neg	3	1	2	4	4	2	2	6	1
1506	central	Savannakhet	Champhone	17	2	neg	neg	3	1	2	4	4	2	2	1	1
1507	central	Savannakhet	Champhone	57	1	neg	neg	2	2	2	4	4	2	2	1	1
1508	central	Savannakhet	Champhone	62	1	neg	neg	2	1	2	4	4	2	2	1	1
1509	central	Savannakhet	Champhone	49	1	neg	neg	2	1	2	4	4	2	2	1	1
1510	central	Savannakhet	Champhone	47	2	neg	neg	5	1	2	4	4	2	2	1	1
1511	central	Savannakhet	Champhone	46	1	neg	neg	2	1	2	4	4	2	2	1	1
1512	central	Savannakhet	Champhone	49	1	neg	neg	2	1	2	4	4	2	2	1	1
1513	central	Savannakhet	Xaybuly	2	1	neg	neg	0	1	2	0	5	0	0	0	1
1514	central	Savannakhet	Xaybuly	1	2	neg	neg	0	1	2	0	5	0	0	0	1
1515	central	Savannakhet	Xaybuly	1	1	neg	neg	0	1	2	0	4	0	0	0	1
1516	central	Savannakhet	Xaybuly	1	1	neg	neg	0	1	2	0	5	0	0	0	1
1517	central	Savannakhet	Xaybuly	1	1	neg	neg	0	1	2	0	4	0	0	0	1
1518	central	Savannakhet	Xaybuly	1	2	neg	neg	0	1	2	0	4	0	0	0	1
1519	central	Savannakhet	Xaybuly	1	2	neg	neg	0	1	2	0	4	0	0	0	1
1520	central	Savannakhet	Xaybuly	1	1	neg	neg	0	0	0	0	0	0	0	0	1
1521	central	Savannakhet	Xaybuly	23	2	neg	neg	2	1	2	4	4	0	2	1	1
1522	central	Savannakhet	Xaybuly	28	2	neg	neg	2	1	2	4	4	2	2	1	1
1523	central	Savannakhet	Xaybuly	21	2	neg	neg	2	1	2	4	4	2	2	1	1
1524	central	Savannakhet	Xaybuly	25	2	neg	neg	3	1	1	4	4	2	2	1	1
1525	central	Savannakhet	Xaybuly	27	2	neg	neg	2	1	2	4	4	2	2	1	1
1526	central	Savannakhet	Xaybuly	36	2	neg	neg	5	1	2	4	4	2	2	1	1
1527	central	Savannakhet	Xaybuly	25	2	neg	neg	1	1	2	4	4	2	2	1	1
1528	central	Savannakhet	Xaybuly	42	2	neg	neg	5	1	2	4	4	2	2	1	1
1529	central	Savannakhet	Xaybuly	35	1	neg	neg	1	1	2	4	4	2	2	1	1
1530	central	Savannakhet	Xaybuly	29	1	neg	neg	2	1	1	4	4	2	2	1	1
1531	central	Savannakhet	Xaybuly	29	1	neg	neg	2	1	2	4	4	2	2	2	1
1532	central	Savannakhet	Xaybuly	27	1	neg	neg	3	1	2	4	4	2	2	3	1
1533	central	Savannakhet	Xaybuly	30	1	neg	neg	2	1	2	4	4	2	2	1	1
1534	central	Savannakhet	Xaybuly	38	1	neg	neg	2	1	2	4	4	2	2	1	1
1535	central	Savannakhet	Xaybuly	31	1	neg	neg	2	2	1	4	4	1	2	1	1
1536	central	Savannakhet	Xaybuly	41	1	neg	neg	3	1	2	4	4	2	2	1	1
1537	central	Savannakhet	Xaybuly	10	1	neg	neg	1	1	2	4	4	2	2	1	3
1538	central	Savannakhet	Xaybuly	5	1	neg	neg	1	1	2	5	5	2	2	1	3
1539	central	Savannakhet	Xaybuly	12	2	neg	neg	2	1	2	4	4	2	2	1	3
1540	central	Savannakhet	Xaybuly	6	2	neg	neg	1	1	2	4	4	2	2	1	2
1541	central	Savannakhet	Xaybuly	5	2	neg	neg	2	1	2	4	4	2	2	1	3
1542	central	Savannakhet	Xaybuly	13	2	neg	neg	2	1	2	4	4	2	2	1	3
1543	central	Savannakhet	Xaybuly	16	1	neg	neg	2	1	2	4	4	2	2	1	1
1544	central	Savannakhet	Xaybuly	15	1	neg	neg	2	2	1	4	4	2	2	6	1
1545	central	Savannakhet	Xaybuly	17	1	neg	neg	2	1	2	4	4	2	2	6	1
1546	central	Savannakhet	Xaybuly	19	2	neg	neg	2	1	2	4	4	2	2	1	1
1547	central	Savannakhet	Xaybuly	17	2	neg	neg	2	1	2	4	4	2	2	1	1
1548	central	Savannakhet	Xaybuly	16	2	neg	neg	2	1	2	4	4	2	2	1	1
1549	central	Savannakhet	Xaybuly	44	2	neg	neg	1	1	1	4	4	2	2	1	1
1550	central	Savannakhet	Xaybuly	64	1	neg	neg	5	1	2	2	2	2	2	1	1
1551	central	Savannakhet	Xaybuly	62	2	neg	neg	5	1	2	4	4	2	2	1	1
1552	central	Savannakhet	Xaybuly	47	1	neg	neg	1	2	2	4	4	2	2	1	1
1553	central	Savannakhet	Xaybuly	46	2	neg	neg	5	1	2	4	4	2	2	1	1
1554	central	Savannakhet	Xaybuly	48	2	neg	neg	5	1	2	4	4	2	2	1	1
1555	central	Savannakhet	Xaybuly	1	1	neg	neg	0	1	2	0	4	0	0	0	1
1556	central	Savannakhet	Xaybuly	1	2	neg	neg	0	1	2	0	4	0	0	0	1
1557	central	Savannakhet	Xaybuly	1	1	neg	neg	0	1	2	0	4	0	0	0	1
1558	central	Savannakhet	Xaybuly	1	2	neg	neg	0	1	2	0	4	0	0	0	1
1559	central	Savannakhet	Xaybuly	1	1	neg	neg	0	1	2	0	4	0	0	0	1
1560	central	Savannakhet	Xaybuly	1	1	neg	neg	0	1	2	0	4	0	0	0	1
1562	central	Savannakhet	Xaybuly	1	1	neg	neg	0	1	2	0	4	0	0	0	1
1563	central	Savannakhet	Xaybuly	31	2	neg	neg	4	1	2	4	4	2	2	3	1
1564	central	Savannakhet	Xaybuly	26	2	neg	neg	4	1	2	4	4	2	2	3	1
1565	central	Savannakhet	Xaybuly	48	2	neg	neg	1	1	1	4	4	2	2	1	1
1566	central	Savannakhet	Xaybuly	18	2	neg	neg	2	1	2	4	4	2	2	1	1
1567	central	Savannakhet	Xaybuly	29	2	neg	neg	1	1	2	4	4	2	2	1	1
1568	central	Savannakhet	Xaybuly	26	2	neg	neg	1	1	2	4	4	2	2	1	1
1570	central	Savannakhet	Xaybuly	25	2	neg	neg	1	1	2	4	4	2	2	1	1
1571	central	Savannakhet	Xaybuly	32	1	neg	neg	1	3	1	4	4	2	2	2	1
1572	central	Savannakhet	Xaybuly	32	1	neg	neg	2	1	2	4	4	2	2	3	1
1573	central	Savannakhet	Xaybuly	48	1	neg	neg	1	1	2	4	4	2	2	1	1
1574	central	Savannakhet	Xaybuly	23	1	neg	neg	2	1	1	4	4	2	2	1	1
1575	central	Savannakhet	Xaybuly	31	1	neg	neg	1	1	2	4	4	2	2	1	1
1576	central	Savannakhet	Xaybuly	32	1	neg	neg	1	1	2	4	4	1	2	1	1
1578	central	Savannakhet	Xaybuly	28	1	neg	neg	1	1	2	2	2	2	2	1	1
1579	central	Savannakhet	Xaybuly	5	1	neg	neg	1	1	2	4	4	2	2	1	3
1580	central	Savannakhet	Xaybuly	5	1	neg	neg	2	1	2	4	4	2	2	1	4
1581	central	Savannakhet	Xaybuly	6	2	neg	neg	1	1	2	4	4	2	2	1	3
1582	central	Savannakhet	Xaybuly	11	1	neg	neg	3	1	2	4	4	2	2	1	3
1583	central	Savannakhet	Xaybuly	5	2	neg	neg	1	1	1	4	4	2	2	1	3
1584	central	Savannakhet	Xaybuly	6	2	neg	neg	1	1	1	4	4	2	2	1	3
1585	central	Savannakhet	Xaybuly	18	1	neg	neg	2	1	2	4	4	2	2	1	1
1586	central	Savannakhet	Xaybuly	15	1	neg	neg	2	1	2	4	4	2	2	1	1
1587	central	Savannakhet	Xaybuly	18	1	neg	neg	2	1	1	4	4	2	2	1	1
1588	central	Savannakhet	Xaybuly	18	2	neg	neg	1	1	2	4	4	2	2	1	1
1589	central	Savannakhet	Xaybuly	16	2	neg	neg	2	1	1	4	4	2	2	1	1
1590	central	Savannakhet	Xaybuly	16	1	neg	neg	3	1	2	4	4	2	2	1	1
1591	central	Savannakhet	Xaybuly	53	1	neg	neg	1	1	2	4	4	2	2	1	1
1592	central	Savannakhet	Xaybuly	46	2	neg	neg	1	1	1	4	4	2	2	1	1
1593	central	Savannakhet	Xaybuly	68	2	neg	neg	5	1	2	4	4	2	2	1	1
1594	central	Savannakhet	Xaybuly	56	2	neg	neg	1	1	2	4	4	2	2	1	1
1595	central	Savannakhet	Xaybuly	49	2	neg	neg	4	1	2	4	4	2	2	3	1
1596	central	Savannakhet	Xaybuly	60	2	neg	neg	1	2	2	4	4	2	2	1	1
1597	central	Savannakhet	Atsaphone	2	1	neg	neg	0	1	2	0	4	0	0	0	1
1598	central	Savannakhet	Atsaphone	1	1	neg	neg	0	1	2	0	4	0	0	0	1
1599	central	Savannakhet	Atsaphone	2	2	neg	neg	0	1	2	0	4	0	0	0	1
1600	central	Savannakhet	Atsaphone	1	2	neg	neg	0	1	2	0	4	0	0	0	1
1605	central	Savannakhet	Atsaphone	18	2	neg	neg	5	1	2	4	4	2	2	1	1
1606	central	Savannakhet	Atsaphone	39	2	neg	neg	1	1	2	4	4	2	2	1	1
1607	central	Savannakhet	Atsaphone	18	2	neg	neg	1	1	2	4	4	2	2	1	1
1608	central	Savannakhet	Atsaphone	26	2	neg	neg	3	1	2	4	4	2	2	1	1
1609	central	Savannakhet	Atsaphone	33	2	neg	neg	5	1	2	4	4	2	2	0	1
1613	central	Savannakhet	Atsaphone	22	1	pos	neg	1	1	1	4	4	2	2	1	1
1614	central	Savannakhet	Atsaphone	38	1	neg	neg	1	1	2	4	4	2	2	1	1
1616	central	Savannakhet	Atsaphone	37	1	neg	neg	5	1	2	4	4	2	2	1	1
1617	central	Savannakhet	Atsaphone	35	1	neg	neg	1	1	2	4	4	2	2	1	1
1621	central	Savannakhet	Atsaphone	11	2	neg	neg	1	1	2	4	4	2	2	1	5
1622	central	Savannakhet	Atsaphone	8	1	neg	neg	1	1	2	4	4	2	2	1	5
1623	central	Savannakhet	Atsaphone	5	1	neg	neg	1	1	2	4	4	2	2	1	5
1624	central	Savannakhet	Atsaphone	8	2	neg	neg	2	1	2	4	4	2	2	1	5
1625	central	Savannakhet	Atsaphone	12	2	neg	neg	5	1	2	4	4	2	2	1	5
1626	central	Savannakhet	Atsaphone	5	1	neg	neg	1	1	2	4	4	2	2	1	5
1627	central	Savannakhet	Atsaphone	15	2	neg	neg	2	1	2	4	4	2	2	1	1
1628	central	Savannakhet	Atsaphone	15	2	neg	neg	1	1	2	4	4	2	2	1	1
1629	central	Savannakhet	Atsaphone	15	2	neg	neg	2	1	2	4	4	2	2	1	1
1630	central	Savannakhet	Atsaphone	15	2	neg	neg	1	1	2	4	4	2	2	1	1
1631	central	Savannakhet	Atsaphone	16	2	neg	neg	2	1	1	4	4	2	2	1	1
1632	central	Savannakhet	Atsaphone	17	2	neg	neg	3	1	2	4	4	2	2	1	1
1633	central	Savannakhet	Atsaphone	52	1	neg	neg	5	1	1	4	4	2	2	1	1
1634	central	Savannakhet	Atsaphone	51	2	neg	neg	1	1	2	4	4	2	2	1	1
1635	central	Savannakhet	Atsaphone	58	1	neg	neg	5	1	2	4	4	1	2	1	1
1636	central	Savannakhet	Atsaphone	52	1	neg	neg	5	1	2	4	5	1	2	1	1
1637	central	Savannakhet	Atsaphone	64	2	neg	neg	5	1	2	4	4	2	2	1	1
1638	central	Savannakhet	Atsaphone	48	1	neg	pos	2	1	0	4	4	2	1	1	1
1639	central	Savannakhet	Atsaphone	1	1	neg	neg	0	1	2	0	4	0	0	0	1
1640	central	Savannakhet	Atsaphone	2	2	neg	neg	0	1	2	0	4	0	0	0	1
1641	central	Savannakhet	Atsaphone	1	1	neg	neg	0	1	2	0	4	0	0	0	1
1642	central	Savannakhet	Atsaphone	1	1	neg	neg	0	1	2	0	4	0	0	0	1
1644	central	Savannakhet	Atsaphone	1	1	neg	neg	0	1	2	0	4	0	0	0	1
1645	central	Savannakhet	Atsaphone	1	2	neg	neg	0	1	2	0	4	0	0	0	1
1647	central	Savannakhet	Atsaphone	36	2	neg	neg	5	1	2	4	4	2	2	1	1
1648	central	Savannakhet	Atsaphone	37	2	neg	neg	1	1	2	4	4	2	2	1	1
1649	central	Savannakhet	Atsaphone	26	2	neg	neg	5	1	2	4	4	2	2	1	1
1650	central	Savannakhet	Atsaphone	27	2	neg	neg	5	1	2	4	4	2	2	1	1
1651	central	Savannakhet	Atsaphone	24	2	neg	neg	1	1	2	4	4	2	2	1	1
1652	central	Savannakhet	Atsaphone	20	2	neg	neg	2	1	2	4	4	2	2	1	1
1653	central	Savannakhet	Atsaphone	39	2	neg	neg	5	1	2	4	4	2	2	1	1
1654	central	Savannakhet	Atsaphone	30	2	neg	neg	1	1	2	4	4	2	2	1	1
1655	central	Savannakhet	Atsaphone	32	1	neg	neg	5	1	2	4	4	2	2	1	1
1656	central	Savannakhet	Atsaphone	49	1	neg	neg	2	1	2	4	4	2	2	2	1
1657	central	Savannakhet	Atsaphone	30	1	neg	neg	2	1	2	4	4	2	2	1	1
1658	central	Savannakhet	Atsaphone	28	1	neg	neg	1	1	2	4	4	2	2	1	1
1659	central	Savannakhet	Atsaphone	26	1	neg	neg	3	1	2	4	4	2	2	1	1
1660	central	Savannakhet	Atsaphone	22	1	neg	neg	1	1	2	4	4	2	2	1	1
1661	central	Savannakhet	Atsaphone	41	1	neg	neg	1	1	2	4	4	1	2	1	1
1662	central	Savannakhet	Atsaphone	25	1	neg	neg	1	1	2	4	4	2	2	1	1
1663	central	Savannakhet	Atsaphone	13	1	neg	neg	5	1	2	4	4	2	2	1	5
1664	central	Savannakhet	Atsaphone	7	1	neg	neg	5	1	2	4	4	2	2	1	5
1665	central	Savannakhet	Atsaphone	8	2	neg	neg	5	1	2	4	4	2	2	1	5
1666	central	Savannakhet	Atsaphone	7	2	neg	neg	1	1	2	4	4	2	2	1	5
1667	central	Savannakhet	Atsaphone	11	2	neg	neg	1	1	2	4	4	2	2	1	5
1668	central	Savannakhet	Atsaphone	12	2	neg	neg	2	1	2	4	4	2	2	1	4
1669	central	Savannakhet	Atsaphone	17	1	neg	neg	5	1	2	4	4	2	2	1	1
1670	central	Savannakhet	Atsaphone	17	1	neg	neg	1	2	2	4	4	1	2	1	1
1671	central	Savannakhet	Atsaphone	18	1	neg	neg	1	1	2	4	4	2	2	1	1
1672	central	Savannakhet	Atsaphone	17	2	neg	neg	5	1	2	4	4	2	2	1	1
1673	central	Savannakhet	Atsaphone	15	2	neg	neg	2	1	2	4	4	2	2	1	1
1674	central	Savannakhet	Atsaphone	17	2	neg	neg	1	1	2	4	4	2	2	1	1
1675	central	Savannakhet	Atsaphone	40	1	neg	neg	1	1	2	4	4	2	2	1	1
1676	central	Savannakhet	Atsaphone	41	2	neg	neg	5	1	2	4	4	2	2	1	1
1677	central	Savannakhet	Atsaphone	44	1	neg	neg	2	1	2	4	4	2	2	1	1
1678	central	Savannakhet	Atsaphone	58	2	neg	neg	5	1	2	4	4	2	2	1	1
1679	central	Savannakhet	Atsaphone	51	2	neg	neg	1	1	2	4	4	2	2	1	1
1680	central	Savannakhet	Atsaphone	53	2	neg	neg	5	1	2	4	4	2	2	1	1
1682	south	Sekong	Kaleum	1	1	neg	neg	0	1	2	0	4	0	0	0	5
1683	south	Sekong	Kaleum	1	2	neg	neg	0	1	2	0	4	0	0	0	5
1684	south	Sekong	Kaleum	1	1	neg	neg	0	1	0	0	4	0	0	0	5
1687	south	Sekong	Kaleum	1	2	neg	neg	0	1	2	0	4	0	0	0	5
1690	south	Sekong	Kaleum	30	2	neg	neg	5	1	2	4	4	2	2	1	5
1691	south	Sekong	Kaleum	25	2	neg	neg	5	1	2	4	4	2	2	1	0
1695	south	Sekong	Kaleum	17	2	neg	neg	1	1	2	4	4	2	2	1	5
1698	south	Sekong	Kaleum	41	1	neg	pos	5	1	2	4	4	2	2	1	5
1699	south	Sekong	Kaleum	31	1	neg	pos	5	1	2	4	4	2	2	1	5
1700	south	Sekong	Kaleum	30	1	neg	neg	5	1	2	4	4	2	2	1	5
1703	south	Sekong	Kaleum	19	1	neg	neg	2	1	2	4	4	2	2	1	5
1705	south	Sekong	Kaleum	10	1	neg	neg	1	1	2	4	4	2	2	1	1
1706	south	Sekong	Kaleum	7	2	neg	neg	1	1	2	4	4	4	4	1	1
1707	south	Sekong	Kaleum	14	1	neg	neg	5	1	2	4	1	2	2	1	1
1708	south	Sekong	Kaleum	12	1	neg	neg	5	1	2	4	4	2	2	1	1
1709	south	Sekong	Kaleum	8	1	neg	neg	5	4	2	4	4	2	2	1	1
1710	south	Sekong	Kaleum	10	2	neg	neg	5	1	2	4	4	2	2	1	1
1711	south	Sekong	Kaleum	15	1	neg	neg	1	1	2	4	4	2	2	6	5
1712	south	Sekong	Kaleum	15	1	neg	neg	1	1	2	4	4	2	2	1	5
1713	south	Sekong	Kaleum	17	1	neg	neg	5	1	2	4	4	2	2	1	5
1714	south	Sekong	Kaleum	15	2	neg	neg	1	1	2	4	4	2	2	1	5
1715	south	Sekong	Kaleum	15	2	neg	neg	1	1	2	4	4	2	2	1	5
1716	south	Sekong	Kaleum	15	2	neg	neg	1	1	2	4	4	2	2	6	5
1717	south	Sekong	Kaleum	59	1	neg	neg	1	1	2	4	4	2	2	1	5
1718	south	Sekong	Kaleum	49	2	neg	neg	1	1	2	2	2	2	2	1	5
1719	south	Sekong	Kaleum	52	1	neg	neg	5	1	2	4	4	2	2	1	5
1720	south	Sekong	Kaleum	54	1	neg	pos	1	1	2	4	4	2	2	1	5
1721	south	Sekong	Kaleum	55	2	neg	neg	5	1	1	4	4	2	2	1	5
1722	south	Sekong	Kaleum	60	1	neg	neg	1	1	2	4	4	2	2	1	5
1723	south	Sekong	Kaleum	1	1	neg	neg	0	1	2	0	4	0	0	0	5
1724	south	Sekong	Kaleum	2	2	neg	neg	0	2	2	0	4	0	0	0	5
1725	south	Sekong	Kaleum	1	2	neg	neg	0	1	2	0	4	0	0	0	5
1726	south	Sekong	Kaleum	1	2	neg	neg	0	1	2	0	4	0	0	0	5
1727	south	Sekong	Kaleum	1	2	neg	neg	0	1	2	0	4	0	0	0	5
1728	south	Sekong	Kaleum	1	1	neg	neg	0	1	2	0	4	0	0	0	5
1729	south	Sekong	Kaleum	2	2	neg	neg	0	1	2	0	4	0	0	0	5
1730	south	Sekong	Kaleum	1	1	neg	neg	0	1	2	0	4	0	0	0	5
1731	south	Sekong	Kaleum	26	2	neg	neg	1	1	2	2	2	2	2	1	5
1732	south	Sekong	Kaleum	28	2	neg	neg	1	3	2	4	4	2	2	1	5
1733	south	Sekong	Kaleum	40	2	neg	neg	1	1	2	4	4	2	2	1	5
1734	south	Sekong	Kaleum	32	2	neg	neg	5	1	2	4	4	2	2	1	5
1735	south	Sekong	Kaleum	37	2	neg	neg	1	1	2	4	4	2	2	1	5
1736	south	Sekong	Kaleum	30	2	neg	neg	5	1	2	4	4	2	2	1	5
1737	south	Sekong	Kaleum	37	2	neg	neg	5	1	2	4	4	2	2	1	5
1738	south	Sekong	Kaleum	16	2	neg	neg	1	1	2	4	4	2	2	1	5
1739	south	Sekong	Kaleum	22	1	neg	neg	1	1	2	2	2	2	2	1	5
1740	south	Sekong	Kaleum	31	1	neg	neg	3	1	2	4	4	1	2	1	5
1741	south	Sekong	Kaleum	41	1	neg	neg	1	1	2	4	4	2	2	1	5
1742	south	Sekong	Kaleum	40	1	neg	neg	1	1	2	4	4	1	2	1	5
1743	south	Sekong	Kaleum	38	1	neg	neg	1	1	2	4	4	1	2	1	5
1744	south	Sekong	Kaleum	37	1	neg	neg	1	1	2	4	4	1	2	1	5
1745	south	Sekong	Kaleum	38	1	neg	neg	1	1	2	4	4	1	2	1	5
1746	south	Sekong	Kaleum	19	1	neg	neg	1	1	2	4	4	2	2	1	5
1747	south	Sekong	Kaleum	11	1	neg	neg	1	1	2	4	4	2	2	1	3
1748	south	Sekong	Kaleum	13	2	neg	neg	1	1	2	4	4	2	2	1	1
1749	south	Sekong	Kaleum	14	1	neg	neg	5	1	2	4	4	2	2	1	1
1750	south	Sekong	Kaleum	14	2	neg	neg	1	1	2	4	4	2	2	1	1
1751	south	Sekong	Kaleum	9	0	neg	neg	1	1	2	4	4	2	2	1	1
1752	south	Sekong	Kaleum	12	1	neg	neg	1	1	2	4	4	2	2	1	1
1753	south	Sekong	Kaleum	15	1	neg	neg	1	1	2	4	4	2	2	1	5
1754	south	Sekong	Kaleum	17	1	neg	neg	1	2	2	4	4	1	2	1	5
1755	south	Sekong	Kaleum	18	1	neg	neg	1	1	2	4	4	1	2	1	5
1756	south	Sekong	Kaleum	16	2	neg	neg	1	1	2	4	4	4	2	1	5
1757	south	Sekong	Kaleum	14	1	neg	neg	1	1	2	4	4	2	2	1	5
1758	south	Sekong	Kaleum	15	1	neg	neg	1	1	2	4	4	2	2	1	5
1759	south	Sekong	Kaleum	60	1	neg	neg	1	1	2	4	4	2	2	1	5
1760	south	Sekong	Kaleum	60	2	neg	neg	5	1	2	4	4	4	2	1	5
1761	south	Sekong	Kaleum	42	2	neg	neg	5	1	2	4	4	2	2	1	5
1762	south	Sekong	Kaleum	51	1	neg	neg	1	1	2	4	4	2	2	1	5
1763	south	Sekong	Kaleum	51	1	neg	neg	5	1	2	4	4	2	2	0	5
1764	south	Sekong	Kaleum	49	2	neg	neg	5	1	2	4	4	2	2	1	5
1765	south	Champasak	Paksxong	1	2	neg	neg	0	1	2	0	4	0	0	0	1
1766	south	Champasak	Paksxong	1	1	neg	neg	0	1	2	0	4	0	0	0	1
1767	south	Champasak	Paksxong	1	2	neg	neg	0	1	2	0	4	0	0	0	1
1768	south	Champasak	Paksxong	1	2	neg	neg	0	1	2	0	4	0	0	0	1
1769	south	Champasak	Paksxong	2	1	neg	neg	0	1	2	0	4	0	0	0	1
1770	south	Champasak	Paksxong	1	1	neg	neg	0	1	2	0	4	0	0	0	1
1771	south	Champasak	Paksxong	1	2	neg	neg	0	1	2	0	4	0	0	0	1
1772	south	Champasak	Paksxong	2	1	neg	neg	0	1	2	0	4	0	0	0	1
1773	south	Champasak	Paksxong	28	2	neg	neg	1	1	2	4	4	2	2	1	1
1774	south	Champasak	Paksxong	30	2	neg	neg	2	3	2	4	4	2	2	3	1
1775	south	Champasak	Paksxong	26	2	neg	neg	1	1	2	4	4	2	2	1	1
1776	south	Champasak	Paksxong	27	2	neg	neg	2	1	2	4	4	2	2	1	1
1777	south	Champasak	Paksxong	31	2	neg	neg	1	1	2	4	4	2	2	1	1
1778	south	Champasak	Paksxong	34	2	pos	neg	1	1	2	4	4	2	2	1	1
1779	south	Champasak	Paksxong	23	2	neg	neg	3	1	2	4	4	2	2	1	1
1780	south	Champasak	Paksxong	31	2	neg	neg	3	1	2	4	4	2	2	3	1
1781	south	Champasak	Paksxong	28	1	neg	neg	2	1	2	4	4	2	2	1	1
1782	south	Champasak	Paksxong	30	1	neg	neg	2	1	2	4	4	2	2	1	1
1783	south	Champasak	Paksxong	33	1	neg	neg	1	1	2	4	4	2	2	1	1
1784	south	Champasak	Paksxong	37	1	neg	neg	2	2	2	4	4	1	2	1	1
1785	south	Champasak	Paksxong	22	1	neg	neg	1	1	2	4	4	2	2	1	1
1786	south	Champasak	Paksxong	26	1	neg	neg	2	1	2	4	4	2	2	1	1
1787	south	Champasak	Paksxong	24	1	neg	neg	3	1	2	4	4	2	2	1	1
1788	south	Champasak	Paksxong	32	1	neg	neg	3	1	2	4	4	2	2	3	1
1789	south	Champasak	Paksxong	7	2	neg	neg	5	1	2	4	4	2	2	1	4
1790	south	Champasak	Paksxong	6	2	neg	neg	3	1	2	4	4	2	2	3	3
1791	south	Champasak	Paksxong	10	1	neg	neg	2	1	2	4	4	2	2	1	4
1792	south	Champasak	Paksxong	13	2	neg	neg	2	1	2	4	4	2	2	6	1
1793	south	Champasak	Paksxong	6	1	neg	neg	1	1	2	4	4	2	2	1	3
1794	south	Champasak	Paksxong	14	1	neg	neg	2	1	2	4	4	2	2	1	3
1795	south	Champasak	Paksxong	16	2	neg	neg	2	1	2	4	4	2	1	6	1
1796	south	Champasak	Paksxong	17	2	neg	neg	3	1	2	2	4	2	2	6	1
1797	south	Champasak	Paksxong	19	1	neg	neg	1	2	2	2	4	2	2	1	1
1798	south	Champasak	Paksxong	18	1	neg	neg	3	1	2	2	4	2	2	6	1
1799	south	Champasak	Paksxong	17	1	neg	neg	3	1	2	4	4	0	2	6	1
1800	south	Champasak	Paksxong	15	2	neg	neg	3	1	2	2	2	2	2	6	1
1801	south	Champasak	Paksxong	52	1	neg	neg	3	2	2	4	4	2	1	1	1
1802	south	Champasak	Paksxong	46	1	neg	neg	1	2	2	4	4	1	2	1	1
1803	south	Champasak	Paksxong	41	2	neg	neg	1	1	2	4	4	2	2	1	1
1804	south	Champasak	Paksxong	50	2	neg	neg	1	1	2	4	4	2	2	1	1
1805	south	Champasak	Paksxong	53	1	neg	neg	2	1	1	1	4	2	2	1	1
1806	south	Champasak	Paksxong	40	2	neg	neg	3	1	2	4	4	2	2	1	1
1807	south	Champasak	Paksxong	1	1	neg	neg	0	1	2	0	4	0	0	0	5
1808	south	Champasak	Paksxong	1	1	neg	neg	0	1	2	0	4	0	0	0	5
1809	south	Champasak	Paksxong	1	2	neg	neg	0	1	2	0	4	0	0	0	5
1815	south	Champasak	Paksxong	39	2	neg	neg	1	1	2	4	4	2	2	1	5
1816	south	Champasak	Paksxong	19	2	pos	neg	1	1	2	4	4	2	2	1	5
1817	south	Champasak	Paksxong	24	2	neg	neg	1	1	2	4	4	2	2	1	5
1823	south	Champasak	Paksxong	33	1	neg	neg	1	1	2	4	4	2	2	1	5
1824	south	Champasak	Paksxong	25	1	neg	neg	1	1	2	4	4	2	2	1	5
1825	south	Champasak	Paksxong	28	1	neg	neg	1	1	2	4	4	2	2	1	5
1831	south	Champasak	Paksxong	5	6	pos	neg	1	1	2	4	4	2	2	1	3
1832	south	Champasak	Paksxong	7	1	neg	neg	1	1	2	4	4	2	2	1	3
1833	south	Champasak	Paksxong	11	2	neg	neg	1	1	2	4	4	2	2	1	3
1834	south	Champasak	Paksxong	6	2	neg	neg	1	1	2	4	4	2	2	1	3
1835	south	Champasak	Paksxong	5	1	neg	neg	1	1	2	4	4	2	2	1	3
1836	south	Champasak	Paksxong	9	2	neg	neg	1	1	2	4	4	1	2	1	3
1837	south	Champasak	Paksxong	15	1	neg	neg	2	1	2	4	2	2	2	6	5
1838	south	Champasak	Paksxong	15	2	neg	neg	1	1	2	4	4	2	2	6	5
1839	south	Champasak	Paksxong	16	2	neg	neg	1	1	2	4	4	2	2	1	5
1840	south	Champasak	Paksxong	19	1	neg	neg	1	1	2	4	4	2	2	1	5
1841	south	Champasak	Paksxong	19	2	neg	neg	3	1	2	4	4	2	2	1	1
1842	south	Champasak	Paksxong	19	1	neg	neg	1	1	2	4	4	2	2	1	5
1843	south	Champasak	Paksxong	52	1	neg	neg	2	1	2	4	2	2	2	1	5
1844	south	Champasak	Paksxong	40	2	neg	neg	1	1	2	4	4	2	2	1	5
1845	south	Champasak	Paksxong	56	1	neg	neg	1	1	2	4	4	2	2	1	5
1846	south	Champasak	Paksxong	40	2	pos	neg	1	1	2	2	2	2	3	1	5
1847	south	Champasak	Paksxong	65	1	neg	neg	1	1	2	4	4	2	2	1	5
1848	south	Champasak	Paksxong	72	2	neg	neg	1	1	2	4	4	2	2	6	5
1849	south	Champasak	Pathoomphone	1	1	neg	neg	0	1	2	0	4	0	0	0	1
1850	south	Champasak	Pathoomphone	1	1	neg	neg	0	1	2	0	4	0	0	0	1
1851	south	Champasak	Pathoomphone	1	2	neg	neg	0	1	2	0	4	0	0	0	1
1852	south	Champasak	Pathoomphone	2	2	neg	neg	0	1	2	0	4	0	0	0	1
1857	south	Champasak	Pathoomphone	35	2	neg	neg	1	1	2	4	4	2	2	1	1
1858	south	Champasak	Pathoomphone	32	2	neg	neg	1	1	2	4	4	2	2	1	1
1859	south	Champasak	Pathoomphone	27	2	pos	neg	2	2	1	4	4	2	2	1	1
1860	south	Champasak	Pathoomphone	25	2	neg	neg	2	1	1	4	4	2	2	1	1
1865	south	Champasak	Pathoomphone	38	1	neg	neg	2	1	2	4	4	2	2	3	1
1866	south	Champasak	Pathoomphone	35	1	neg	neg	2	1	2	4	4	2	2	1	1
1867	south	Champasak	Pathoomphone	29	1	neg	neg	2	1	2	4	4	1	2	1	1
1868	south	Champasak	Pathoomphone	28	1	neg	neg	2	1	2	4	2	2	2	2	1
1873	south	Champasak	Pathoomphone	8	2	neg	neg	1	1	2	4	4	2	2	1	3
1874	south	Champasak	Pathoomphone	12	2	neg	neg	2	1	2	4	4	2	2	1	3
1875	south	Champasak	Pathoomphone	5	2	neg	neg	2	1	2	4	4	2	2	1	3
1876	south	Champasak	Pathoomphone	9	1	neg	neg	5	1	2	4	4	2	2	1	3
1877	south	Champasak	Pathoomphone	6	2	neg	neg	2	1	2	4	4	2	2	1	3
1878	south	Champasak	Pathoomphone	7	1	neg	neg	2	1	1	4	4	2	2	1	3
1879	south	Champasak	Pathoomphone	16	2	neg	neg	1	1	2	4	4	2	2	6	1
1880	south	Champasak	Pathoomphone	15	2	neg	neg	1	1	2	4	4	2	2	6	1
1881	south	Champasak	Pathoomphone	16	2	neg	neg	1	1	2	4	4	2	2	6	1
1882	south	Champasak	Pathoomphone	15	2	neg	neg	1	1	2	4	4	2	2	6	1
1883	south	Champasak	Pathoomphone	17	2	neg	neg	1	1	2	4	4	2	2	6	1
1884	south	Champasak	Pathoomphone	15	2	neg	neg	1	1	2	4	4	2	2	6	1
1885	south	Champasak	Pathoomphone	63	1	neg	neg	2	1	2	2	4	2	2	3	1
1886	south	Champasak	Pathoomphone	75	1	neg	neg	1	1	2	3	4	2	3	1	1
1887	south	Champasak	Pathoomphone	72	1	neg	neg	1	1	2	2	4	2	3	1	1
1888	south	Champasak	Pathoomphone	64	2	neg	neg	1	1	2	4	4	2	3	1	1
1889	south	Champasak	Pathoomphone	55	2	neg	neg	1	1	2	4	4	2	3	1	1
1890	south	Champasak	Pathoomphone	55	2	neg	neg	1	1	2	4	4	2	2	1	1
1891	south	Champasak	Pathoomphone	1	1	neg	neg	0	1	2	0	4	0	0	0	1
1892	south	Champasak	Pathoomphone	2	1	neg	neg	0	1	2	0	4	0	0	0	1
1893	south	Champasak	Pathoomphone	2	2	neg	neg	0	1	2	0	4	0	0	0	1
1894	south	Champasak	Pathoomphone	2	1	neg	neg	0	1	2	0	4	0	0	0	1
1895	south	Champasak	Pathoomphone	2	2	neg	neg	0	1	2	0	4	0	0	0	1
1896	south	Champasak	Pathoomphone	1	1	neg	neg	0	1	2	0	4	0	0	0	1
1897	south	Champasak	Pathoomphone	2	1	neg	neg	0	1	2	0	4	0	0	0	1
1898	south	Champasak	Pathoomphone	1	2	neg	neg	0	1	2	0	4	0	0	0	1
1899	south	Champasak	Pathoomphone	35	2	neg	neg	1	1	2	4	4	2	2	1	1
1900	south	Champasak	Pathoomphone	25	2	neg	neg	1	1	2	4	4	2	2	1	1
1901	south	Champasak	Pathoomphone	22	2	neg	neg	1	1	2	4	4	2	2	1	1
1902	south	Champasak	Pathoomphone	38	2	neg	neg	1	1	2	4	4	2	2	1	1
1903	south	Champasak	Pathoomphone	52	2	neg	neg	1	1	2	4	4	2	2	1	1
1904	south	Champasak	Pathoomphone	20	2	neg	neg	1	1	2	4	4	2	2	1	1
1905	south	Champasak	Pathoomphone	36	2	neg	neg	1	1	2	4	2	2	2	1	1
1906	south	Champasak	Pathoomphone	40	2	neg	pos	1	1	2	4	4	2	2	1	1
1907	south	Champasak	Pathoomphone	45	1	neg	neg	1	1	2	4	4	2	2	1	1
1908	south	Champasak	Pathoomphone	30	1	neg	neg	1	1	1	4	3	1	2	1	1
1909	south	Champasak	Pathoomphone	31	1	neg	neg	2	1	2	4	4	2	2	1	1
1910	south	Champasak	Pathoomphone	43	1	neg	neg	2	1	2	2	4	1	2	1	1
1911	south	Champasak	Pathoomphone	59	1	neg	neg	2	1	2	4	4	1	2	1	1
1912	south	Champasak	Pathoomphone	22	1	neg	neg	1	2	2	4	4	2	2	1	1
1913	south	Champasak	Pathoomphone	35	1	neg	neg	2	1	2	4	2	1	2	1	1
1914	south	Champasak	Pathoomphone	45	1	neg	neg	2	1	1	4	4	2	2	1	1
1915	south	Champasak	Pathoomphone	13	1	neg	neg	1	1	1	4	4	2	2	1	3
1916	south	Champasak	Pathoomphone	10	2	neg	neg	1	1	2	4	4	2	2	1	2
1917	south	Champasak	Pathoomphone	10	2	neg	neg	1	1	2	4	4	2	2	1	3
1918	south	Champasak	Pathoomphone	7	1	neg	neg	1	1	2	4	4	2	2	1	5
1919	south	Champasak	Pathoomphone	13	1	neg	neg	2	1	1	4	4	2	2	1	5
1920	south	Champasak	Pathoomphone	7	1	neg	neg	1	1	2	4	4	2	2	1	3
1921	south	Champasak	Pathoomphone	17	2	neg	neg	1	1	2	4	4	2	2	1	1
1922	south	Champasak	Pathoomphone	17	1	neg	neg	2	1	2	4	4	2	2	1	1
1923	south	Champasak	Pathoomphone	16	2	neg	neg	1	1	2	4	4	2	2	1	1
1924	south	Champasak	Pathoomphone	19	1	neg	neg	2	1	2	3	1	2	2	1	1
1925	south	Champasak	Pathoomphone	17	1	neg	neg	2	1	2	4	4	2	2	1	1
1926	south	Champasak	Pathoomphone	15	1	neg	neg	1	1	2	4	4	2	2	1	1
1927	south	Champasak	Pathoomphone	57	1	neg	neg	2	1	1	4	4	2	2	5	1
1928	south	Champasak	Pathoomphone	54	1	neg	neg	2	1	2	4	4	2	2	1	1
1929	south	Champasak	Pathoomphone	55	2	neg	neg	1	1	2	4	4	2	2	1	1
1930	south	Champasak	Pathoomphone	40	2	neg	neg	5	1	2	4	4	2	2	1	1
1931	south	Champasak	Pathoomphone	49	2	neg	neg	1	1	2	4	4	2	2	1	1
1932	south	Champasak	Pathoomphone	55	2	neg	pos	2	1	2	4	4	2	2	1	1
1933	south	Champasak	Phonthong	2	1	neg	neg	0	1	2	0	4	0	0	0	1
1934	south	Champasak	Phonthong	1	1	neg	neg	0	1	2	0	4	0	0	0	1
1935	south	Champasak	Phonthong	1	2	neg	neg	0	1	2	0	4	0	0	0	1
1936	south	Champasak	Phonthong	2	1	neg	neg	0	1	2	0	4	0	0	0	1
1938	south	Champasak	Phonthong	2	2	neg	neg	0	1	2	0	4	0	0	0	1
1939	south	Champasak	Phonthong	1	1	neg	neg	0	1	2	0	4	0	0	0	1
1940	south	Champasak	Phonthong	1	2	neg	neg	0	1	2	0	4	0	0	0	1
1941	south	Champasak	Phonthong	34	2	neg	neg	5	1	2	4	4	2	2	1	1
1942	south	Champasak	Phonthong	22	2	neg	neg	1	1	2	4	4	2	2	1	1
1943	south	Champasak	Phonthong	27	2	neg	neg	5	1	2	4	4	2	2	1	1
1944	south	Champasak	Phonthong	46	2	neg	neg	1	1	2	4	4	2	2	1	1
1945	south	Champasak	Phonthong	24	2	neg	neg	5	1	2	4	4	2	2	1	1
1946	south	Champasak	Phonthong	43	2	neg	neg	5	1	2	4	4	2	2	1	1
1947	south	Champasak	Phonthong	23	2	neg	neg	2	1	2	4	4	2	2	1	1
1948	south	Champasak	Phonthong	18	2	neg	neg	5	1	2	4	4	2	2	1	1
1949	south	Champasak	Phonthong	41	1	neg	neg	5	1	2	4	4	2	2	1	1
1950	south	Champasak	Phonthong	25	1	neg	neg	1	1	2	4	4	2	2	1	1
1951	south	Champasak	Phonthong	24	1	neg	neg	1	1	2	4	4	2	2	1	1
1952	south	Champasak	Phonthong	45	1	neg	neg	1	1	2	4	4	2	2	1	1
1953	south	Champasak	Phonthong	28	1	neg	neg	5	1	2	4	4	2	2	1	1
1954	south	Champasak	Phonthong	43	1	neg	neg	5	1	2	4	4	2	2	1	1
1955	south	Champasak	Phonthong	26	1	neg	neg	1	1	2	4	4	2	2	1	1
1956	south	Champasak	Phonthong	24	1	neg	neg	1	1	2	4	4	2	2	1	1
1957	south	Champasak	Phonthong	14	2	neg	neg	1	1	2	4	4	2	2	6	3
1958	south	Champasak	Phonthong	5	2	neg	neg	2	1	2	4	4	2	2	1	3
1959	south	Champasak	Phonthong	12	2	neg	neg	1	1	2	4	4	2	2	1	3
1960	south	Champasak	Phonthong	7	1	neg	neg	5	1	2	4	4	2	2	1	3
1961	south	Champasak	Phonthong	7	1	neg	neg	5	1	2	4	4	2	2	1	3
1962	south	Champasak	Phonthong	5	2	neg	neg	5	1	2	4	4	2	2	1	3
1963	south	Champasak	Phonthong	15	1	neg	neg	2	2	2	4	4	2	2	6	1
1964	south	Champasak	Phonthong	15	2	neg	neg	3	1	2	4	4	2	2	1	1
1965	south	Champasak	Phonthong	18	2	neg	neg	2	1	2	4	4	2	2	1	1
1966	south	Champasak	Phonthong	18	2	neg	neg	2	1	2	4	4	2	2	1	1
1967	south	Champasak	Phonthong	16	2	neg	neg	2	1	2	4	4	2	2	6	1
1968	south	Champasak	Phonthong	16	1	neg	neg	2	1	2	4	4	2	2	6	1
1969	south	Champasak	Phonthong	48	2	neg	neg	1	1	2	4	4	2	2	1	1
1970	south	Champasak	Phonthong	40	2	neg	neg	2	1	2	4	4	2	2	1	1
1971	south	Champasak	Phonthong	49	2	neg	neg	2	1	2	4	4	2	2	1	1
1972	south	Champasak	Phonthong	40	2	neg	neg	5	3	2	4	4	2	2	1	1
1973	south	Champasak	Phonthong	40	2	neg	neg	2	1	2	4	4	2	2	1	1
1974	south	Champasak	Phonthong	55	2	neg	neg	1	1	2	4	4	2	2	1	1
1975	south	Champasak	Phonthong	1	1	neg	neg	0	1	2	0	4	0	0	0	1
1976	south	Champasak	Phonthong	2	1	neg	neg	0	1	2	0	4	0	0	0	1
1977	south	Champasak	Phonthong	1	1	neg	neg	0	1	2	0	4	0	0	0	1
1978	south	Champasak	Phonthong	2	2	neg	neg	0	1	2	0	4	0	0	0	1
1979	south	Champasak	Phonthong	2	1	neg	neg	0	1	2	0	4	0	0	0	1
1980	south	Champasak	Phonthong	1	1	neg	neg	0	1	2	0	4	0	0	0	1
1981	south	Champasak	Phonthong	1	1	neg	neg	0	1	2	0	4	0	0	0	1
1982	south	Champasak	Phonthong	1	2	neg	neg	0	1	2	0	4	0	0	0	1
1983	south	Champasak	Phonthong	24	2	neg	neg	4	1	1	4	4	2	2	3	1
1984	south	Champasak	Phonthong	24	2	neg	neg	2	1	1	4	4	2	2	1	1
1985	south	Champasak	Phonthong	28	2	neg	neg	2	1	2	4	4	2	2	2	1
1986	south	Champasak	Phonthong	38	2	neg	neg	2	1	2	4	4	2	2	1	1
1987	south	Champasak	Phonthong	22	2	neg	neg	4	1	1	4	4	2	2	1	1
1988	south	Champasak	Phonthong	28	2	neg	neg	4	1	2	4	4	2	2	3	1
1989	south	Champasak	Phonthong	37	2	neg	neg	1	1	2	4	4	2	2	1	1
1990	south	Champasak	Phonthong	19	2	neg	neg	1	1	2	4	4	2	2	1	1
1991	south	Champasak	Phonthong	28	1	neg	neg	4	1	2	4	4	2	2	1	1
1992	south	Champasak	Phonthong	28	1	neg	neg	3	1	2	4	4	2	2	1	1
1993	south	Champasak	Phonthong	27	1	neg	neg	2	1	2	4	4	2	2	2	1
1994	south	Champasak	Phonthong	39	1	neg	neg	2	1	2	4	4	2	2	1	1
1995	south	Champasak	Phonthong	31	1	neg	neg	4	1	2	4	4	2	2	1	1
1996	south	Champasak	Phonthong	28	1	neg	neg	4	1	2	4	4	2	2	3	1
1997	south	Champasak	Phonthong	42	1	neg	neg	2	1	2	4	4	2	2	1	1
1998	south	Champasak	Phonthong	22	1	pos	neg	1	1	2	4	4	2	2	1	1
1999	south	Champasak	Phonthong	14	1	neg	neg	2	1	2	4	4	2	2	1	3
2000	south	Champasak	Phonthong	14	1	neg	neg	2	1	1	4	4	2	2	1	3
2001	south	Champasak	Phonthong	11	2	neg	neg	1	1	2	4	4	2	2	2	3
2002	south	Champasak	Phonthong	5	1	neg	neg	1	1	2	4	4	2	2	1	3
2003	south	Champasak	Phonthong	8	2	neg	neg	1	1	2	4	4	2	2	1	3
2004	south	Champasak	Phonthong	6	2	neg	neg	1	1	2	4	4	2	2	5	3
2005	south	Champasak	Phonthong	15	2	neg	neg	1	1	2	4	4	2	2	1	1
2006	south	Champasak	Phonthong	15	2	neg	neg	3	1	2	4	4	2	2	1	1
2007	south	Champasak	Phonthong	18	2	neg	neg	2	1	2	4	4	2	2	1	1
2008	south	Champasak	Phonthong	19	2	neg	neg	2	1	2	4	4	2	2	1	1
2009	south	Champasak	Phonthong	15	2	neg	neg	2	1	2	4	4	2	2	5	1
2010	south	Champasak	Phonthong	19	2	neg	neg	5	1	1	4	4	2	2	1	1
2011	south	Champasak	Phonthong	64	2	neg	neg	1	2	1	4	4	2	2	1	1
2012	south	Champasak	Phonthong	49	1	neg	neg	2	1	1	4	4	2	2	1	1
2013	south	Champasak	Phonthong	44	2	neg	neg	2	1	2	4	4	2	2	1	1
2014	south	Champasak	Phonthong	51	2	neg	neg	1	1	2	4	4	2	2	1	1
2015	south	Champasak	Phonthong	40	2	neg	neg	3	1	2	4	4	2	2	1	1
2016	south	Champasak	Phonthong	41	2	neg	neg	1	1	2	4	4	2	2	1	1
2017	south	Champasak	Khong	1	2	neg	neg	0	1	2	0	4	0	0	0	1
2018	south	Champasak	Khong	1	2	neg	neg	0	1	2	0	4	0	0	0	1
2025	south	Champasak	Khong	23	2	neg	neg	2	1	2	4	4	2	2	1	1
2026	south	Champasak	Khong	21	2	neg	neg	1	1	2	4	4	2	2	1	1
2027	south	Champasak	Khong	24	2	neg	neg	3	1	2	4	4	2	2	1	1
2033	south	Champasak	Khong	38	1	neg	neg	1	1	2	4	4	2	2	1	1
2034	south	Champasak	Khong	25	1	neg	neg	4	1	2	4	4	2	2	1	1
2035	south	Champasak	Khong	26	1	neg	neg	1	1	2	4	4	2	2	1	1
2041	south	Champasak	Khong	7	2	neg	neg	2	1	2	4	4	2	2	1	7
2042	south	Champasak	Khong	8	1	neg	neg	1	1	2	4	4	2	2	1	7
2043	south	Champasak	Khong	5	1	neg	neg	2	1	2	4	4	2	2	1	7
2044	south	Champasak	Khong	9	2	neg	neg	1	1	2	4	4	2	2	1	7
2045	south	Champasak	Khong	7	1	neg	neg	1	1	2	4	4	2	2	1	7
2046	south	Champasak	Khong	13	2	neg	neg	1	1	2	4	4	2	2	1	7
2047	south	Champasak	Khong	17	1	neg	neg	2	1	2	4	4	2	2	6	1
2048	south	Champasak	Khong	17	2	neg	neg	3	1	2	4	4	2	2	6	1
2049	south	Champasak	Khong	16	2	neg	neg	3	1	2	4	4	2	2	6	1
2050	south	Champasak	Khong	16	2	neg	neg	3	1	1	4	4	2	2	6	1
2051	south	Champasak	Khong	16	2	neg	neg	3	1	2	4	4	2	2	6	1
2052	south	Champasak	Khong	15	1	neg	neg	2	1	2	4	4	2	2	6	1
2053	south	Champasak	Khong	53	1	neg	neg	5	1	2	4	4	2	2	1	1
2054	south	Champasak	Khong	69	1	neg	neg	2	1	2	4	4	2	2	1	1
2055	south	Champasak	Khong	53	2	neg	neg	5	1	2	4	4	2	2	1	1
2056	south	Champasak	Khong	54	1	neg	neg	2	1	2	4	4	2	2	1	1
2057	south	Champasak	Khong	45	2	neg	neg	2	1	2	4	4	2	2	1	1
2058	south	Champasak	Khong	75	1	neg	neg	1	2	2	4	4	2	2	1	1
2059	south	Champasak	Khong	1	1	neg	neg	0	1	2	0	4	0	0	0	1
2060	south	Champasak	Khong	2	1	neg	neg	0	1	2	0	4	0	0	0	1
2061	south	Champasak	Khong	2	2	neg	neg	0	1	2	0	4	0	0	0	1
2062	south	Champasak	Khong	1	1	neg	neg	0	1	2	0	4	0	0	0	1
2063	south	Champasak	Khong	2	2	neg	neg	0	1	2	0	4	0	0	0	1
2064	south	Champasak	Khong	1	1	neg	neg	0	1	2	0	4	0	0	0	1
2065	south	Champasak	Khong	2	2	neg	neg	0	1	2	0	4	0	0	0	1
2066	south	Champasak	Khong	1	1	neg	neg	0	1	2	0	4	0	0	0	1
2067	south	Champasak	Khong	42	2	neg	neg	2	2	1	4	4	2	2	1	1
2068	south	Champasak	Khong	22	2	neg	neg	2	1	2	4	4	2	2	1	1
2069	south	Champasak	Khong	25	2	neg	neg	3	1	2	4	4	2	2	1	1
2071	south	Champasak	Khong	23	2	neg	neg	1	1	2	4	4	2	2	1	1
2072	south	Champasak	Khong	38	2	neg	neg	2	1	2	4	4	2	2	1	1
2073	south	Champasak	Khong	33	2	neg	neg	2	1	2	4	4	2	2	3	1
2074	south	Champasak	Khong	31	2	neg	neg	2	1	2	4	4	2	2	1	1
2075	south	Champasak	Khong	42	1	neg	neg	2	1	2	4	4	1	2	1	1
2076	south	Champasak	Khong	49	1	neg	neg	2	1	2	4	4	2	2	1	1
2077	south	Champasak	Khong	38	1	neg	neg	3	1	2	4	4	2	2	3	1
2078	south	Champasak	Khong	40	1	neg	neg	1	1	2	4	4	2	2	1	1
2079	south	Champasak	Khong	23	1	neg	neg	5	1	2	4	4	1	2	1	1
2080	south	Champasak	Khong	43	1	neg	neg	1	1	2	4	4	2	2	1	1
2081	south	Champasak	Khong	34	1	neg	neg	2	1	2	4	4	2	2	3	1
2082	south	Champasak	Khong	27	1	neg	neg	2	1	2	4	4	2	2	1	1
2083	south	Champasak	Khong	6	1	neg	neg	1	1	2	4	4	2	2	1	3
2084	south	Champasak	Khong	9	2	neg	neg	2	1	2	4	4	2	2	1	3
2085	south	Champasak	Khong	13	1	neg	neg	2	1	2	4	4	2	2	1	3
2086	south	Champasak	Khong	13	2	neg	neg	2	1	2	4	4	2	2	6	3
2087	south	Champasak	Khong	11	1	neg	neg	1	1	2	4	4	2	2	1	3
2088	south	Champasak	Khong	12	2	neg	neg	3	1	2	4	4	2	2	1	3
2089	south	Champasak	Khong	19	2	neg	neg	3	1	2	4	4	2	2	1	1
2090	south	Champasak	Khong	15	2	neg	neg	2	1	2	4	4	2	2	6	1
2091	south	Champasak	Khong	19	1	neg	neg	3	1	2	4	4	2	2	1	1
2092	south	Champasak	Khong	16	2	neg	neg	3	1	2	4	4	2	2	6	1
2093	south	Champasak	Khong	15	2	neg	neg	2	1	2	4	4	2	2	6	1
2094	south	Champasak	Khong	15	2	neg	neg	2	1	2	4	4	2	2	6	1
2095	south	Champasak	Khong	59	2	neg	neg	2	1	1	4	4	2	2	1	1
2096	south	Champasak	Khong	45	2	neg	neg	2	1	2	4	4	2	2	1	1
2097	south	Champasak	Khong	43	2	neg	neg	2	1	2	4	4	2	2	1	1
2098	south	Champasak	Khong	42	2	neg	neg	0	2	2	4	4	2	2	0	1
2099	south	Champasak	Khong	49	1	neg	pos	2	1	2	4	4	1	2	1	1
2100	south	Champasak	Khong	49	1	neg	neg	2	2	1	4	4	2	2	1	1
2101	south	Attapeu	Sanamxay	1	1	neg	neg	0	1	2	0	2	0	0	0	5
2102	south	Attapeu	Sanamxay	1	2	neg	neg	0	1	2	0	4	0	0	0	5
2103	south	Attapeu	Sanamxay	1	1	neg	neg	0	1	2	0	4	0	0	0	5
2104	south	Attapeu	Sanamxay	1	2	neg	neg	0	1	2	0	4	0	0	0	5
2105	south	Attapeu	Sanamxay	2	2	neg	neg	0	1	2	0	4	0	0	0	5
2106	south	Attapeu	Sanamxay	2	2	neg	neg	0	1	2	0	4	0	0	0	5
2107	south	Attapeu	Sanamxay	2	2	neg	neg	0	1	2	0	4	0	0	0	5
2108	south	Attapeu	Sanamxay	2	2	neg	neg	0	1	2	0	4	0	0	0	5
2109	south	Attapeu	Sanamxay	24	2	neg	neg	1	1	2	4	2	2	2	1	5
2110	south	Attapeu	Sanamxay	29	2	neg	neg	3	1	2	4	4	2	2	1	5
2111	south	Attapeu	Sanamxay	27	2	neg	neg	4	1	2	4	4	2	2	1	5
2112	south	Attapeu	Sanamxay	24	2	neg	neg	1	1	2	4	4	2	2	1	5
2113	south	Attapeu	Sanamxay	24	2	neg	neg	1	1	2	4	4	2	2	1	5
2114	south	Attapeu	Sanamxay	42	2	pos	neg	5	1	2	4	4	2	2	1	5
2115	south	Attapeu	Sanamxay	36	2	neg	neg	5	1	2	4	4	2	2	1	5
2116	south	Attapeu	Sanamxay	27	2	neg	neg	4	1	2	4	4	2	2	3	5
2117	south	Attapeu	Sanamxay	23	1	neg	neg	1	1	2	4	2	2	2	1	5
2118	south	Attapeu	Sanamxay	44	1	pos	neg	4	1	2	4	4	2	2	3	5
2119	south	Attapeu	Sanamxay	25	1	neg	neg	4	1	2	4	4	2	2	3	5
2120	south	Attapeu	Sanamxay	26	1	neg	neg	2	1	2	4	4	2	2	1	5
2121	south	Attapeu	Sanamxay	23	1	neg	neg	3	1	2	4	4	2	2	1	5
2122	south	Attapeu	Sanamxay	60	1	neg	neg	5	1	2	4	4	2	2	1	5
2123	south	Attapeu	Sanamxay	40	1	neg	pos	1	2	2	4	4	2	2	1	5
2124	south	Attapeu	Sanamxay	34	1	neg	neg	4	1	2	4	4	2	2	6	5
2125	south	Attapeu	Sanamxay	13	1	neg	neg	1	1	1	4	4	2	2	1	5
2126	south	Attapeu	Sanamxay	12	1	neg	neg	1	1	1	4	4	2	2	1	5
2127	south	Attapeu	Sanamxay	12	1	neg	neg	1	1	2	4	4	2	2	1	5
2128	south	Attapeu	Sanamxay	13	1	neg	neg	1	1	2	4	4	2	2	1	3
2129	south	Attapeu	Sanamxay	14	2	neg	neg	2	1	2	4	4	2	2	1	5
2130	south	Attapeu	Sanamxay	13	1	neg	neg	1	1	2	4	4	2	2	1	5
2131	south	Attapeu	Sanamxay	17	2	neg	neg	2	1	2	4	4	2	2	1	5
2132	south	Attapeu	Sanamxay	15	2	neg	neg	1	1	2	4	4	2	2	1	5
2133	south	Attapeu	Sanamxay	16	1	neg	neg	1	1	2	4	2	2	2	1	5
2134	south	Attapeu	Sanamxay	15	2	pos	neg	1	1	2	4	4	2	2	1	5
2135	south	Attapeu	Sanamxay	15	1	neg	neg	2	1	2	4	4	2	2	1	5
2136	south	Attapeu	Sanamxay	17	2	neg	neg	2	1	2	4	4	2	2	1	5
2137	south	Attapeu	Sanamxay	68	1	neg	pos	5	1	2	4	4	2	1	1	5
2138	south	Attapeu	Sanamxay	47	2	neg	neg	5	1	2	4	1	2	2	1	5
2139	south	Attapeu	Sanamxay	56	1	pos	pos	5	2	2	4	4	2	3	1	5
2140	south	Attapeu	Sanamxay	44	1	neg	neg	1	1	2	4	4	2	2	3	5
2141	south	Attapeu	Sanamxay	46	1	neg	neg	5	1	2	4	4	2	1	1	5
2142	south	Attapeu	Sanamxay	64	1	neg	pos	2	1	2	4	4	2	1	1	5
2143	south	Attapeu	Sanamxay	2	1	neg	neg	0	1	2	0	4	0	0	0	5
2144	south	Attapeu	Sanamxay	2	2	neg	neg	0	1	2	0	4	0	0	0	5
2145	south	Attapeu	Sanamxay	1	2	neg	neg	0	1	2	0	4	0	0	0	5
2146	south	Attapeu	Sanamxay	1	2	neg	neg	0	1	2	0	4	0	0	0	5
2147	south	Attapeu	Sanamxay	2	2	neg	neg	0	1	2	0	4	0	0	0	5
2148	south	Attapeu	Sanamxay	2	2	neg	neg	0	1	2	0	4	0	0	0	5
2149	south	Attapeu	Sanamxay	1	1	neg	neg	0	1	2	0	4	0	0	0	5
2150	south	Attapeu	Sanamxay	1	2	neg	neg	0	1	2	0	4	0	0	0	5
2151	south	Attapeu	Sanamxay	26	2	neg	neg	3	1	2	4	4	2	2	1	5
2152	south	Attapeu	Sanamxay	32	2	neg	neg	1	2	2	4	4	2	2	1	5
2153	south	Attapeu	Sanamxay	34	2	neg	neg	5	1	2	4	4	2	2	1	5
2154	south	Attapeu	Sanamxay	22	2	neg	neg	2	1	2	4	4	2	2	1	5
2155	south	Attapeu	Sanamxay	22	2	neg	neg	1	1	2	4	4	2	2	1	5
2156	south	Attapeu	Sanamxay	39	2	neg	neg	1	1	2	4	4	2	2	1	5
2157	south	Attapeu	Sanamxay	28	2	neg	neg	1	1	2	4	4	2	2	1	5
2158	south	Attapeu	Sanamxay	27	2	neg	neg	2	1	1	4	4	2	2	1	5
2159	south	Attapeu	Sanamxay	28	1	neg	neg	2	1	2	4	4	2	2	1	5
2160	south	Attapeu	Sanamxay	34	1	neg	neg	2	1	2	4	4	2	2	1	5
2161	south	Attapeu	Sanamxay	36	1	pos	neg	5	1	2	4	4	1	2	1	5
2162	south	Attapeu	Sanamxay	24	1	neg	neg	4	1	2	4	4	2	2	1	5
2163	south	Attapeu	Sanamxay	26	1	neg	neg	2	1	2	4	4	2	2	4	5
2164	south	Attapeu	Sanamxay	44	1	neg	neg	5	1	1	4	4	2	2	1	5
2165	south	Attapeu	Sanamxay	28	1	neg	neg	1	1	2	4	4	2	2	1	5
2166	south	Attapeu	Sanamxay	27	1	neg	neg	1	1	2	4	4	2	2	1	5
2167	south	Attapeu	Sanamxay	6	1	neg	neg	1	1	2	4	4	2	2	1	3
2168	south	Attapeu	Sanamxay	11	1	neg	neg	1	1	2	4	4	2	2	1	5
2169	south	Attapeu	Sanamxay	7	2	neg	neg	3	1	2	4	4	2	2	1	3
2170	south	Attapeu	Sanamxay	7	1	neg	neg	1	1	2	4	4	2	2	1	5
2171	south	Attapeu	Sanamxay	8	1	neg	neg	5	1	2	4	4	2	2	1	1
2172	south	Attapeu	Sanamxay	9	1	neg	neg	1	1	2	4	4	2	2	1	5
2173	south	Attapeu	Sanamxay	17	2	neg	neg	2	1	2	4	4	2	2	6	5
2174	south	Attapeu	Sanamxay	15	1	neg	neg	1	1	2	4	4	2	2	6	5
2175	south	Attapeu	Sanamxay	17	1	neg	neg	1	1	2	4	4	2	2	6	5
2176	south	Attapeu	Sanamxay	15	2	neg	neg	2	1	2	4	4	2	2	6	5
2177	south	Attapeu	Sanamxay	15	2	neg	neg	2	1	2	4	4	2	2	1	5
2178	south	Attapeu	Sanamxay	15	1	neg	neg	2	1	2	4	4	2	2	1	5
2179	south	Attapeu	Sanamxay	43	1	pos	neg	1	1	2	4	4	2	2	1	5
2180	south	Attapeu	Sanamxay	54	2	neg	neg	1	1	1	4	4	2	2	1	5
2181	south	Attapeu	Sanamxay	47	1	neg	neg	1	1	2	4	4	2	2	1	5
2182	south	Attapeu	Sanamxay	89	1	neg	neg	5	1	2	4	4	2	2	1	5
2183	south	Attapeu	Sanamxay	59	2	neg	neg	5	1	2	4	4	2	2	1	5
2184	south	Attapeu	Sanamxay	56	2	neg	neg	1	1	2	4	4	2	2	1	5
